# Supplementary material for: SGLT2 inhibition, plasma proteins, and heart failure: a proteome-wide Mendelian Randomization and colocalization study
Source: Front Cardiovasc Med. 2024 Apr 25;11:1371513. doi: 10.3389/fcvm.2024.1371513 (PMC11079590; doi:10.3389/fcvm.2024.1371513)
Supplement: Supplementary file 2 [file Table1.xlsx]

## Sheet: Legends
Supplementary Tables
Supplementary Table 1. Dataset source and description.
Supplementary Table 2. Characteristics of genetic variants associated with SGLT2 inhibition.
Supplementary Table 3. MR results for the effect of SGLT2 inhibition on Heart Failure.
Supplementary Table 4. MR results for the effect of SGLT2 inhibition on 4907 plasma proteins.
Supplementary Table 5. MR results for the effect of SGLT2 inhibition-driven proteins on HF.
Supplementary Table 6. MR results for the effect of SGLT2 inhibition on plasma LRRTM2 and C1GALT1C1 level. (Step 1 MR)
Supplementary Table 7. Characteristics of genetic variants associated with LRRTM2.
Supplementary Table 8. MR results for the effect of LRRTM2 on Heart Failure. (Step 2 MR)
Supplementary Table 9. Characteristics of genetic variants associated with LRRTM2 cis-pQTL.
Supplementary Table 10. MR analyses using cis-pQTL of LRRTM2 to evaluate the effect on Heart Failure. (Step 2 MR)
Supplementary Table 11.Characteristics of genetic variants associated with Heart Failure.
Supplementary Table 12. Reverse MR results for the effect of Heart failure on LRRTM2.
Supplementary Table 13. Colocalization analysis of LRRTM2 cis-pQTL and Heart Failure.
List of abbreviations
Supplementary Table 1.
GWAS: genome-wide association studies
HERMES:Heart Failure Molecular Epidemiology for Therapeutic Targets
Supplementary Table 2, 7,9, 11
Genetic instruments：SNP
effect_allele: effect allele
non-effec_allele: non-effect allele/other allele
eaf: effect allele frequency
beta: beta coefficent of the effect allele
se: standard error
r2:coefficient of determination; R^2=(2×β^2×EAF×(1-EAF))/(2×β^2×EAF×(1-EAF)+2×SE^2×n×EAF×(1-EAF) )
F-statistic: F=(n-2)×R^2/(1-R^2 )
chr: chromosome
pos: position
cis-pQTL: cis-acting protein quantitative loci
Supplementary Table 3-6,8,10,12
MR Analysis:
nsnp: number of SNPs used as instrumental variables
beta: beta coefficent
se: standard error
pval: p value
lo_ci: lower bound of 95% confidence interval for beta coefficent
up_ci: upper bound of 95% confidence interval for beta coefficent
or: odds ratio
or_lci95: lower bound of 95% confidence interval for odds ratio
or_uci95: upper bound of 95% confidence interval for odds ratio
MR_presso_analysis:
Sd:Standard Deviation
T-stat:T statistic
P-value:P-value of MR-PRESSO analysis
p_pleio_presso: P-value of MR-PRESSO pleitropy analysis (global test)
Pleitropy analysis：
p_egger_pleio: P-value of MR-Egger intercept test
egger_intercept: the intercept of MR-Egger regression
Heterogeneity analysis：
het_IVW_Q:Cochran's Q-statistics of IVW(heterogeneity test)
Q_df: degree of freedom (heterogeneity test)
isquar: I2 statistics (heterogeneity test)
Q_pval: Heterogeneity p-value (heterogeneity test)
het_egger_Q:Cochran's Q-statistics of MR-Egger(heterogeneity test)
Supplementary Table 13
𝑝1: a prior probability that only trait 1 has a genetic association in the region
𝑝2: a prior probability that only trait 2 has a genetic association in the region
𝑝12: a prior probability that both trait 1 and trait 2 share the same genetic association in the region
PP-H0: neither trait has a genetic association in the region
PP-H1: only trait 1 has a genetic association in the region
PP-H2: only trait 2 has a genetic association in the region
PP-H3: both traits are associated, but with different causal variants
PP-H4: both traits are associated and share a single causal variant

## Sheet: ST1
Supplementary Table 1. Dataset source and description.
Phenotype	sample size	Cohort/ consortium	Year	Ancestry	Dataset description	data source	PubMed ID
Plasma protein levels	35559	deCODE (Ferkingstad et al.)	2021	European	GWAS of 4,907 protein levels in 35,559 Icelanders	https://doi.org/10.1038/s41588-021-00978-w	34857953
Heart failure	977323	HERMES(Shah et al.)	2020	European	GWAS meta-analysis of 26 studies	https://www.hermesconsortium.org/	31919418

## Sheet: ST2
Supplementary Table 2. Characteristics of genetic variants associated with HbA1c (per 0.62% lowering) and used as proxies for SGLT2 inhibition in the general population
Phenotype	Genetic instruments	Gene Name	Effect allele/Non-effect allele	Effect allele frequency	Beta	Se	P values	R2	F statistics
SGLT2 inhibition	rs4488457	SLC5A2	G/T	0.712	-0.013	0.003	2.9×10-7	7.64513e-05	26.315
SGLT2 inhibition	rs8057326	SLC5A2	C/T	0.523	-0.008	0.002	2.8×10-4	3.83493e-05	13.1996
SGLT2 inhibition	rs11865835	SLC5A2	C/T	0.284	-0.011	0.003	1.3×10-5	5.52309e-05	19.0104
SGLT2 inhibition	rs9930811	SLC5A2	G/A	0.365	-0.016	0.002	8.7×10-12	7.23758e-05	24.9121
SGLT2 inhibition	rs34497199	SLC5A2	T/C	0.475	-0.012	0.002	6.0×10-7	8.24321e-05	28.3738
SGLT2 inhibition	rs35445454	SLC5A2	T/C	0.344	-0.013	0.002	1.2×10-7	7.23758e-05	24.9121

## Sheet: ST3
Supplementary Table 3. MR results for the effect of SGLT2 inhibition on Heart Failure.
Iterms		MR Analysis										MR_presso_analysis						Pleitropy analysis		Heterogeneity analysis
exposure	outcome	method	nsnp	beta	se	pval	lo_ci	up_ci	or	or_lci95	or_uci95	MR_presso_analysis	Causal Estimate	Sd	T-stat	P-value	p_pleio_presso	p_egger_pleio	egger_intercept	het_ivw_Q	het_ivw_Q_df	het_ivw_isquar	het_ivw_Q_pval	het_egger_Q	het_egger_Q_df	het_egger_isquar	het_egger_Q_pval
SGLT2 inhibition	ShahS_31919418_HeartFailure	Inverse variance weighted (fixed effects)	6	-0.821906	0.276654	0.00296941	-1.36415	-0.279665	0.439593	0.255599	0.756037	Raw	-0.821906	0.164673	-4.99114	0.00413599	0.901	0.604279	0.00944182	1.77151	5	0	0.879771	1.45596	4	0	0.834413
SGLT2 inhibition	ShahS_31919418_HeartFailure	MR Egger	6	-1.57119	1.36226	0.312987	-4.24123	1.09885	0.207797	0.0143899	3.0007	Raw	-0.821906	0.164673	-4.99114	0.00413599	0.901	0.604279	0.00944182	1.77151	5	0	0.879771	1.45596	4	0	0.834413
SGLT2 inhibition	ShahS_31919418_HeartFailure	Weighted median	6	-0.838654	0.355103	0.0181904	-1.53466	-0.142652	0.432292	0.21553	0.867056	Raw	-0.821906	0.164673	-4.99114	0.00413599	0.901	0.604279	0.00944182	1.77151	5	0	0.879771	1.45596	4	0	0.834413
SGLT2 inhibition	ShahS_31919418_HeartFailure	Simple mode	6	-1.07005	0.502351	0.0863958	-2.05465	-0.0854379	0.342993	0.128137	0.91811	Raw	-0.821906	0.164673	-4.99114	0.00413599	0.901	0.604279	0.00944182	1.77151	5	0	0.879771	1.45596	4	0	0.834413
SGLT2 inhibition	ShahS_31919418_HeartFailure	Weighted mode	6	-0.983169	0.467117	0.0892128	-1.89872	-0.06762	0.374123	0.14976	0.934616	Raw	-0.821906	0.164673	-4.99114	0.00413599	0.901	0.604279	0.00944182	1.77151	5	0	0.879771	1.45596	4	0	0.834413

## Sheet: ST4
Supplementary Table 4. MR results for the effect of SGLT2 inhibition on 4907 plasma proteins.
Iterms		MR Analysis											MR_presso_analysis						Pleitropy analysis		Heterogeneity analysis
exposure	id.outcome	method	nsnp	beta	se	pval	FDR	lo_ci	up_ci	or	or_lci95	or_uci95	MR_presso_analysis	Causal Estimate	Sd	T-stat	P-value	p_pleio_presso	p_egger_pleio	egger_intercept	het_ivw_Q	het_ivw_Q_df	het_ivw_isquar	het_ivw_Q_pval	het_egger_Q	het_egger_Q_df	het_egger_isquar	het_egger_Q_pval
SGLT2 inhibition	10000_28_CRYBB2_CRBB2	Inverse variance weighted (fixed effects)	5	-0.0702997	0.303415	0.816775	0.896393	-0.664993	0.524394	0.932114	0.514277	1.68943	Raw	-0.0702997	0.11621	-0.604934	0.577863	0.963	0.82577	0.0040366	0.586781	4	0	0.964521	0.529164	3	0	0.912439
SGLT2 inhibition	10000_28_CRYBB2_CRBB2	MR Egger	5	-0.389941	1.36577	0.793832	0.999923	-3.06685	2.28697	0.677097	0.0465677	9.84504	Raw	-0.0702997	0.11621	-0.604934	0.577863	0.963	0.82577	0.0040366	0.586781	4	0	0.964521	0.529164	3	0	0.912439
SGLT2 inhibition	10000_28_CRYBB2_CRBB2	Weighted median	5	-0.0623894	0.347596	0.857554	0.950993	-0.743678	0.618899	0.939517	0.475362	1.85688	Raw	-0.0702997	0.11621	-0.604934	0.577863	0.963	0.82577	0.0040366	0.586781	4	0	0.964521	0.529164	3	0	0.912439
SGLT2 inhibition	10000_28_CRYBB2_CRBB2	Simple mode	5	0.113708	0.492817	0.828845	0.962594	-0.852213	1.07963	1.12042	0.42647	2.94359	Raw	-0.0702997	0.11621	-0.604934	0.577863	0.963	0.82577	0.0040366	0.586781	4	0	0.964521	0.529164	3	0	0.912439
SGLT2 inhibition	10000_28_CRYBB2_CRBB2	Weighted mode	5	0.00294933	0.443531	0.995013	0.998386	-0.866372	0.872271	1.00295	0.420474	2.39234	Raw	-0.0702997	0.11621	-0.604934	0.577863	0.963	0.82577	0.0040366	0.586781	4	0	0.964521	0.529164	3	0	0.912439
SGLT2 inhibition	10001_7_RAF1_c_Raf	Inverse variance weighted (fixed effects)	5	-0.579322	0.30643	0.0586842	0.183742	-1.17992	0.0212811	0.560278	0.307302	1.02151	Raw	-0.579322	0.302201	-1.91701	0.127711	0.491	0.215081	-0.0270578	3.89035	4	0	0.421049	1.43456	3	0	0.697455
SGLT2 inhibition	10001_7_RAF1_c_Raf	MR Egger	5	1.54196	1.38789	0.347597	0.999923	-1.1783	4.26221	4.67372	0.307802	70.9668	Raw	-0.579322	0.302201	-1.91701	0.127711	0.491	0.215081	-0.0270578	3.89035	4	0	0.421049	1.43456	3	0	0.697455
SGLT2 inhibition	10001_7_RAF1_c_Raf	Weighted median	5	-0.304662	0.399378	0.445558	0.750463	-1.08744	0.478119	0.737373	0.337077	1.61304	Raw	-0.579322	0.302201	-1.91701	0.127711	0.491	0.215081	-0.0270578	3.89035	4	0	0.421049	1.43456	3	0	0.697455
SGLT2 inhibition	10001_7_RAF1_c_Raf	Simple mode	5	-0.241312	0.521384	0.667545	0.922551	-1.26322	0.780601	0.785597	0.282741	2.18278	Raw	-0.579322	0.302201	-1.91701	0.127711	0.491	0.215081	-0.0270578	3.89035	4	0	0.421049	1.43456	3	0	0.697455
SGLT2 inhibition	10001_7_RAF1_c_Raf	Weighted mode	5	-0.258304	0.430206	0.580588	0.962483	-1.10151	0.5849	0.77236	0.33237	1.79481	Raw	-0.579322	0.302201	-1.91701	0.127711	0.491	0.215081	-0.0270578	3.89035	4	0	0.421049	1.43456	3	0	0.697455
SGLT2 inhibition	10003_15_ZNF41_ZNF41	Inverse variance weighted (fixed effects)	5	-0.322255	0.298031	0.279572	0.478104	-0.906397	0.261886	0.724513	0.403977	1.29938	Raw	-0.322255	0.243605	-1.32286	0.256439	0.674	0.294721	-0.0214532	2.67244	4	0	0.614046	1.06832	3	0	0.784726
SGLT2 inhibition	10003_15_ZNF41_ZNF41	MR Egger	5	1.36008	1.36132	0.391379	0.999923	-1.3081	4.02826	3.89649	0.270333	56.1628	Raw	-0.322255	0.243605	-1.32286	0.256439	0.674	0.294721	-0.0214532	2.67244	4	0	0.614046	1.06832	3	0	0.784726
SGLT2 inhibition	10003_15_ZNF41_ZNF41	Weighted median	5	-0.144559	0.365988	0.692856	0.879163	-0.861895	0.572777	0.865404	0.422361	1.77318	Raw	-0.322255	0.243605	-1.32286	0.256439	0.674	0.294721	-0.0214532	2.67244	4	0	0.614046	1.06832	3	0	0.784726
SGLT2 inhibition	10003_15_ZNF41_ZNF41	Simple mode	5	-0.0642542	0.518477	0.90735	0.978069	-1.08047	0.951961	0.937767	0.339436	2.59079	Raw	-0.322255	0.243605	-1.32286	0.256439	0.674	0.294721	-0.0214532	2.67244	4	0	0.614046	1.06832	3	0	0.784726
SGLT2 inhibition	10003_15_ZNF41_ZNF41	Weighted mode	5	-0.077007	0.417376	0.862595	0.981963	-0.895063	0.741049	0.925883	0.408582	2.09814	Raw	-0.322255	0.243605	-1.32286	0.256439	0.674	0.294721	-0.0214532	2.67244	4	0	0.614046	1.06832	3	0	0.784726
SGLT2 inhibition	10006_25_ELK1_ELK1	Inverse variance weighted (fixed effects)	5	-0.458564	0.297738	0.123521	0.288255	-1.04213	0.125002	0.632191	0.352703	1.13315	Raw	-0.458564	0.128474	-3.56932	0.0233899	0.963	0.568862	-0.0107664	0.744768	4	0	0.945696	0.33778	3	0	0.952773
SGLT2 inhibition	10006_25_ELK1_ELK1	MR Egger	5	0.383869	1.35367	0.795179	0.999923	-2.26932	3.03706	1.46795	0.103382	20.8439	Raw	-0.458564	0.128474	-3.56932	0.0233899	0.963	0.568862	-0.0107664	0.744768	4	0	0.945696	0.33778	3	0	0.952773
SGLT2 inhibition	10006_25_ELK1_ELK1	Weighted median	5	-0.389036	0.344808	0.259206	0.61164	-1.06486	0.286787	0.67771	0.344776	1.33214	Raw	-0.458564	0.128474	-3.56932	0.0233899	0.963	0.568862	-0.0107664	0.744768	4	0	0.945696	0.33778	3	0	0.952773
SGLT2 inhibition	10006_25_ELK1_ELK1	Simple mode	5	-0.391318	0.457767	0.440818	0.876577	-1.28854	0.505906	0.676165	0.275672	1.65849	Raw	-0.458564	0.128474	-3.56932	0.0233899	0.963	0.568862	-0.0107664	0.744768	4	0	0.945696	0.33778	3	0	0.952773
SGLT2 inhibition	10006_25_ELK1_ELK1	Weighted mode	5	-0.31838	0.401923	0.472607	0.962483	-1.10615	0.469388	0.727326	0.330831	1.59902	Raw	-0.458564	0.128474	-3.56932	0.0233899	0.963	0.568862	-0.0107664	0.744768	4	0	0.945696	0.33778	3	0	0.952773
SGLT2 inhibition	10008_43_GUCA1A_GUC1A	Inverse variance weighted (fixed effects)	5	-0.321704	0.304369	0.290533	0.489255	-0.918266	0.274859	0.724913	0.399211	1.31635	Raw	-0.321704	0.26761	-1.20214	0.29561	0.569	0.295581	-0.0215553	3.09218	4	0	0.54252	1.49502	3	0	0.683419
SGLT2 inhibition	10008_43_GUCA1A_GUC1A	MR Egger	5	1.37394	1.37581	0.391564	0.999923	-1.32264	4.07052	3.95088	0.266431	58.5873	Raw	-0.321704	0.26761	-1.20214	0.29561	0.569	0.295581	-0.0215553	3.09218	4	0	0.54252	1.49502	3	0	0.683419
SGLT2 inhibition	10008_43_GUCA1A_GUC1A	Weighted median	5	-0.0367653	0.390708	0.92503	0.976836	-0.802554	0.729023	0.963902	0.448183	2.07305	Raw	-0.321704	0.26761	-1.20214	0.29561	0.569	0.295581	-0.0215553	3.09218	4	0	0.54252	1.49502	3	0	0.683419
SGLT2 inhibition	10008_43_GUCA1A_GUC1A	Simple mode	5	-0.0445889	0.555848	0.939917	0.985218	-1.13405	1.04487	0.956391	0.321727	2.84304	Raw	-0.321704	0.26761	-1.20214	0.29561	0.569	0.295581	-0.0215553	3.09218	4	0	0.54252	1.49502	3	0	0.683419
SGLT2 inhibition	10008_43_GUCA1A_GUC1A	Weighted mode	5	0.0218565	0.469365	0.965091	0.997419	-0.898099	0.941812	1.0221	0.407343	2.56462	Raw	-0.321704	0.26761	-1.20214	0.29561	0.569	0.295581	-0.0215553	3.09218	4	0	0.54252	1.49502	3	0	0.683419
SGLT2 inhibition	10011_65_OCRL_OCRL	Inverse variance weighted (fixed effects)	5	-0.424861	0.287939	0.140071	0.31354	-0.989222	0.139499	0.65386	0.371866	1.1497	Raw	-0.424861	0.136331	-3.11641	0.0356503	0.922	0.589454	0.00807942	0.896696	4	0	0.925034	0.533928	3	0	0.911377
SGLT2 inhibition	10011_65_OCRL_OCRL	MR Egger	5	-1.09172	1.14401	0.410338	0.999923	-3.33398	1.15054	0.335639	0.035651	3.1599	Raw	-0.424861	0.136331	-3.11641	0.0356503	0.922	0.589454	0.00807942	0.896696	4	0	0.925034	0.533928	3	0	0.911377
SGLT2 inhibition	10011_65_OCRL_OCRL	Weighted median	5	-0.419227	0.335187	0.211035	0.566032	-1.07619	0.23774	0.657555	0.340891	1.26838	Raw	-0.424861	0.136331	-3.11641	0.0356503	0.922	0.589454	0.00807942	0.896696	4	0	0.925034	0.533928	3	0	0.911377
SGLT2 inhibition	10011_65_OCRL_OCRL	Simple mode	5	-0.392745	0.464434	0.445372	0.877433	-1.30304	0.517546	0.675201	0.271706	1.67791	Raw	-0.424861	0.136331	-3.11641	0.0356503	0.922	0.589454	0.00807942	0.896696	4	0	0.925034	0.533928	3	0	0.911377
SGLT2 inhibition	10011_65_OCRL_OCRL	Weighted mode	5	-0.41688	0.4571	0.413357	0.962483	-1.3128	0.479036	0.6591	0.269067	1.61452	Raw	-0.424861	0.136331	-3.11641	0.0356503	0.922	0.589454	0.00807942	0.896696	4	0	0.925034	0.533928	3	0	0.911377
SGLT2 inhibition	10012_5_SPDEF_SPDEF	Inverse variance weighted (fixed effects)	5	-0.169058	0.326685	0.604811	0.754751	-0.809361	0.471246	0.84446	0.445142	1.60199	Raw	-0.169058	0.121396	-1.39262	0.236152	0.975	0.560114	0.0112438	0.55234	4	0	0.96821	0.125416	3	0	0.988622
SGLT2 inhibition	10012_5_SPDEF_SPDEF	MR Egger	5	-1.05335	1.39225	0.504294	0.999923	-3.78215	1.67546	0.348768	0.0227736	5.34125	Raw	-0.169058	0.121396	-1.39262	0.236152	0.975	0.560114	0.0112438	0.55234	4	0	0.96821	0.125416	3	0	0.988622
SGLT2 inhibition	10012_5_SPDEF_SPDEF	Weighted median	5	-0.234892	0.377052	0.533305	0.797275	-0.973914	0.504131	0.790656	0.377602	1.65555	Raw	-0.169058	0.121396	-1.39262	0.236152	0.975	0.560114	0.0112438	0.55234	4	0	0.96821	0.125416	3	0	0.988622
SGLT2 inhibition	10012_5_SPDEF_SPDEF	Simple mode	5	-0.208028	0.505106	0.701563	0.933431	-1.19804	0.78198	0.812184	0.301787	2.1858	Raw	-0.169058	0.121396	-1.39262	0.236152	0.975	0.560114	0.0112438	0.55234	4	0	0.96821	0.125416	3	0	0.988622
SGLT2 inhibition	10012_5_SPDEF_SPDEF	Weighted mode	5	-0.281926	0.468624	0.579872	0.962483	-1.20043	0.636576	0.754329	0.301065	1.89	Raw	-0.169058	0.121396	-1.39262	0.236152	0.975	0.560114	0.0112438	0.55234	4	0	0.96821	0.125416	3	0	0.988622
SGLT2 inhibition	10014_31_SNAI2_SLUG	Inverse variance weighted (fixed effects)	5	-0.316144	0.299952	0.291891	0.489835	-0.90405	0.271762	0.728954	0.404926	1.31227	Raw	-0.316144	0.246847	-1.28073	0.269507	0.599	0.437182	-0.0152007	2.70903	4	0	0.607636	1.90975	3	0	0.591349
SGLT2 inhibition	10014_31_SNAI2_SLUG	MR Egger	5	0.879416	1.37051	0.566747	0.999923	-1.80678	3.56561	2.40949	0.164182	35.361	Raw	-0.316144	0.246847	-1.28073	0.269507	0.599	0.437182	-0.0152007	2.70903	4	0	0.607636	1.90975	3	0	0.591349
SGLT2 inhibition	10014_31_SNAI2_SLUG	Weighted median	5	-0.146012	0.378442	0.699627	0.882052	-0.887758	0.595734	0.864147	0.411577	1.81436	Raw	-0.316144	0.246847	-1.28073	0.269507	0.599	0.437182	-0.0152007	2.70903	4	0	0.607636	1.90975	3	0	0.591349
SGLT2 inhibition	10014_31_SNAI2_SLUG	Simple mode	5	-0.0731704	0.551214	0.900806	0.977619	-1.15355	1.00721	0.929442	0.315514	2.73795	Raw	-0.316144	0.246847	-1.28073	0.269507	0.599	0.437182	-0.0152007	2.70903	4	0	0.607636	1.90975	3	0	0.591349
SGLT2 inhibition	10014_31_SNAI2_SLUG	Weighted mode	5	-0.0150802	0.512806	0.977949	0.997419	-1.02018	0.990019	0.985033	0.36053	2.69129	Raw	-0.316144	0.246847	-1.28073	0.269507	0.599	0.437182	-0.0152007	2.70903	4	0	0.607636	1.90975	3	0	0.591349
SGLT2 inhibition	10015_119_KCNAB2_KCAB2	Inverse variance weighted (fixed effects)	5	-0.402087	0.300202	0.180443	0.365005	-0.990482	0.186308	0.668922	0.371398	1.20479	Raw	-0.402087	0.0835533	-4.81234	0.00857068	0.992	0.656771	-0.00831087	0.309857	4	0	0.989169	0.0682611	3	0	0.995353
SGLT2 inhibition	10015_119_KCNAB2_KCAB2	MR Egger	5	0.249684	1.35958	0.866001	0.999923	-2.41509	2.91446	1.28362	0.0893595	18.4388	Raw	-0.402087	0.0835533	-4.81234	0.00857068	0.992	0.656771	-0.00831087	0.309857	4	0	0.989169	0.0682611	3	0	0.995353
SGLT2 inhibition	10015_119_KCNAB2_KCAB2	Weighted median	5	-0.334982	0.360527	0.352813	0.677314	-1.04161	0.371651	0.715351	0.352884	1.45013	Raw	-0.402087	0.0835533	-4.81234	0.00857068	0.992	0.656771	-0.00831087	0.309857	4	0	0.989169	0.0682611	3	0	0.995353
SGLT2 inhibition	10015_119_KCNAB2_KCAB2	Simple mode	5	-0.398706	0.471653	0.445524	0.877433	-1.32315	0.525735	0.671188	0.266296	1.6917	Raw	-0.402087	0.0835533	-4.81234	0.00857068	0.992	0.656771	-0.00831087	0.309857	4	0	0.989169	0.0682611	3	0	0.995353
SGLT2 inhibition	10015_119_KCNAB2_KCAB2	Weighted mode	5	-0.318941	0.453983	0.521075	0.962483	-1.20875	0.570867	0.726918	0.298571	1.7698	Raw	-0.402087	0.0835533	-4.81234	0.00857068	0.992	0.656771	-0.00831087	0.309857	4	0	0.989169	0.0682611	3	0	0.995353
SGLT2 inhibition	10022_207_POLH_POLH	Inverse variance weighted (fixed effects)	5	0.241329	0.293028	0.410183	0.597868	-0.333006	0.815665	1.27294	0.716766	2.26068	Raw	0.241329	0.269241	0.896334	0.420742	0.495	0.415924	-0.0157443	3.37693	4	0	0.496836	2.49059	3	0	0.476994
SGLT2 inhibition	10022_207_POLH_POLH	MR Egger	5	1.47435	1.34207	0.35222	0.999923	-1.15611	4.10481	4.36819	0.314708	60.6311	Raw	0.241329	0.269241	0.896334	0.420742	0.495	0.415924	-0.0157443	3.37693	4	0	0.496836	2.49059	3	0	0.476994
SGLT2 inhibition	10022_207_POLH_POLH	Weighted median	5	0.218182	0.375298	0.561001	0.815607	-0.517403	0.953767	1.24381	0.596067	2.59547	Raw	0.241329	0.269241	0.896334	0.420742	0.495	0.415924	-0.0157443	3.37693	4	0	0.496836	2.49059	3	0	0.476994
SGLT2 inhibition	10022_207_POLH_POLH	Simple mode	5	-0.302828	0.603705	0.642289	0.922551	-1.48609	0.880433	0.738726	0.226256	2.41194	Raw	0.241329	0.269241	0.896334	0.420742	0.495	0.415924	-0.0157443	3.37693	4	0	0.496836	2.49059	3	0	0.476994
SGLT2 inhibition	10022_207_POLH_POLH	Weighted mode	5	-0.262727	0.5875	0.677881	0.962523	-1.41423	0.888773	0.768952	0.243114	2.43214	Raw	0.241329	0.269241	0.896334	0.420742	0.495	0.415924	-0.0157443	3.37693	4	0	0.496836	2.49059	3	0	0.476994
SGLT2 inhibition	10023_32_VDR_VDR	Inverse variance weighted (fixed effects)	5	-0.298185	0.303751	0.326261	0.52534	-0.893537	0.297168	0.742164	0.409206	1.34604	Raw	-0.298185	0.0841325	-3.54423	0.0239224	0.99	0.853884	-0.00341848	0.306868	4	0	0.989367	0.266651	3	0	0.966173
SGLT2 inhibition	10023_32_VDR_VDR	MR Egger	5	-0.0301108	1.37083	0.983855	0.999923	-2.71695	2.65672	0.970338	0.0660763	14.2495	Raw	-0.298185	0.0841325	-3.54423	0.0239224	0.99	0.853884	-0.00341848	0.306868	4	0	0.989367	0.266651	3	0	0.966173
SGLT2 inhibition	10023_32_VDR_VDR	Weighted median	5	-0.248628	0.338029	0.462022	0.760429	-0.911165	0.41391	0.77987	0.402056	1.51272	Raw	-0.298185	0.0841325	-3.54423	0.0239224	0.99	0.853884	-0.00341848	0.306868	4	0	0.989367	0.266651	3	0	0.966173
SGLT2 inhibition	10023_32_VDR_VDR	Simple mode	5	-0.250956	0.474007	0.624524	0.918871	-1.18001	0.678097	0.778057	0.307276	1.97013	Raw	-0.298185	0.0841325	-3.54423	0.0239224	0.99	0.853884	-0.00341848	0.306868	4	0	0.989367	0.266651	3	0	0.966173
SGLT2 inhibition	10023_32_VDR_VDR	Weighted mode	5	-0.240268	0.45106	0.622475	0.962483	-1.12435	0.643809	0.786417	0.324865	1.90372	Raw	-0.298185	0.0841325	-3.54423	0.0239224	0.99	0.853884	-0.00341848	0.306868	4	0	0.989367	0.266651	3	0	0.966173
SGLT2 inhibition	10024_44_HOGA1_HOGA1	Inverse variance weighted (fixed effects)	5	-0.326189	0.29754	0.272953	0.471526	-0.909367	0.256989	0.721669	0.402779	1.29303	Raw	-0.326189	0.0454736	-7.17314	0.00200004	0.998	0.963229	0.000836691	0.0934307	4	0	0.998942	0.0909257	3	0	0.992904
SGLT2 inhibition	10024_44_HOGA1_HOGA1	MR Egger	5	-0.391865	1.34553	0.789847	0.999923	-3.02911	2.24538	0.675795	0.0483588	9.44397	Raw	-0.326189	0.0454736	-7.17314	0.00200004	0.998	0.963229	0.000836691	0.0934307	4	0	0.998942	0.0909257	3	0	0.992904
SGLT2 inhibition	10024_44_HOGA1_HOGA1	Weighted median	5	-0.316793	0.339446	0.350685	0.676958	-0.982108	0.348522	0.728482	0.374521	1.41697	Raw	-0.326189	0.0454736	-7.17314	0.00200004	0.998	0.963229	0.000836691	0.0934307	4	0	0.998942	0.0909257	3	0	0.992904
SGLT2 inhibition	10024_44_HOGA1_HOGA1	Simple mode	5	-0.308457	0.441653	0.523391	0.898744	-1.1741	0.557182	0.734579	0.309098	1.74575	Raw	-0.326189	0.0454736	-7.17314	0.00200004	0.998	0.963229	0.000836691	0.0934307	4	0	0.998942	0.0909257	3	0	0.992904
SGLT2 inhibition	10024_44_HOGA1_HOGA1	Weighted mode	5	-0.313459	0.445164	0.520177	0.962483	-1.18598	0.559063	0.730915	0.305447	1.74903	Raw	-0.326189	0.0454736	-7.17314	0.00200004	0.998	0.963229	0.000836691	0.0934307	4	0	0.998942	0.0909257	3	0	0.992904
SGLT2 inhibition	10030_8_MUTYH_MutY_homolog	Inverse variance weighted (fixed effects)	5	0.0333964	0.29383	0.909508	0.946797	-0.54251	0.609302	1.03396	0.581288	1.83915	Raw	0.0333964	0.138581	0.240989	0.821412	0.925	0.423813	-0.0154248	0.889762	4	0	0.926025	0.0367188	3	0	0.998149
SGLT2 inhibition	10030_8_MUTYH_MutY_homolog	MR Egger	5	1.24152	1.34065	0.42272	0.999923	-1.38615	3.86918	3.46086	0.250036	47.9033	Raw	0.0333964	0.138581	0.240989	0.821412	0.925	0.423813	-0.0154248	0.889762	4	0	0.926025	0.0367188	3	0	0.998149
SGLT2 inhibition	10030_8_MUTYH_MutY_homolog	Weighted median	5	0.133898	0.358052	0.708431	0.885629	-0.567883	0.83568	1.14328	0.566724	2.30638	Raw	0.0333964	0.138581	0.240989	0.821412	0.925	0.423813	-0.0154248	0.889762	4	0	0.926025	0.0367188	3	0	0.998149
SGLT2 inhibition	10030_8_MUTYH_MutY_homolog	Simple mode	5	0.127275	0.450169	0.791413	0.953614	-0.755056	1.00961	1.13573	0.469984	2.74452	Raw	0.0333964	0.138581	0.240989	0.821412	0.925	0.423813	-0.0154248	0.889762	4	0	0.926025	0.0367188	3	0	0.998149
SGLT2 inhibition	10030_8_MUTYH_MutY_homolog	Weighted mode	5	0.157663	0.438366	0.737286	0.969045	-0.701534	1.01686	1.17077	0.495824	2.7645	Raw	0.0333964	0.138581	0.240989	0.821412	0.925	0.423813	-0.0154248	0.889762	4	0	0.926025	0.0367188	3	0	0.998149
SGLT2 inhibition	10035_6_DUSP4_DUS4	Inverse variance weighted (fixed effects)	5	-0.147285	0.306814	0.631194	0.771776	-0.748641	0.454071	0.863048	0.473009	1.57471	Raw	-0.147285	0.164449	-0.89563	0.421077	0.854	0.705838	-0.00711966	1.14913	4	0	0.886401	0.976658	3	0	0.8069
SGLT2 inhibition	10035_6_DUSP4_DUS4	MR Egger	5	0.410814	1.37843	0.785128	0.999923	-2.29091	3.11253	1.50805	0.101175	22.4779	Raw	-0.147285	0.164449	-0.89563	0.421077	0.854	0.705838	-0.00711966	1.14913	4	0	0.886401	0.976658	3	0	0.8069
SGLT2 inhibition	10035_6_DUSP4_DUS4	Weighted median	5	-0.0793408	0.369123	0.829811	0.93823	-0.802822	0.644141	0.923725	0.448063	1.90435	Raw	-0.147285	0.164449	-0.89563	0.421077	0.854	0.705838	-0.00711966	1.14913	4	0	0.886401	0.976658	3	0	0.8069
SGLT2 inhibition	10035_6_DUSP4_DUS4	Simple mode	5	-0.160889	0.505643	0.766264	0.948246	-1.15195	0.830172	0.851387	0.31602	2.29371	Raw	-0.147285	0.164449	-0.89563	0.421077	0.854	0.705838	-0.00711966	1.14913	4	0	0.886401	0.976658	3	0	0.8069
SGLT2 inhibition	10035_6_DUSP4_DUS4	Weighted mode	5	0.0948306	0.493254	0.856908	0.981494	-0.871947	1.06161	1.09947	0.418136	2.89102	Raw	-0.147285	0.164449	-0.89563	0.421077	0.854	0.705838	-0.00711966	1.14913	4	0	0.886401	0.976658	3	0	0.8069
SGLT2 inhibition	10036_201_ZHX3_ZHX3	Inverse variance weighted (fixed effects)	5	-0.143087	0.310324	0.644735	0.78303	-0.751323	0.465148	0.866679	0.471742	1.59225	Raw	-0.143087	0.198586	-0.720531	0.511058	0.852	0.297975	0.0219953	1.63804	4	0	0.80194	0.0600779	3	0	0.996153
SGLT2 inhibition	10036_201_ZHX3_ZHX3	MR Egger	5	-1.87046	1.40969	0.276509	0.999923	-4.63346	0.892539	0.154052	0.00972102	2.44132	Raw	-0.143087	0.198586	-0.720531	0.511058	0.852	0.297975	0.0219953	1.63804	4	0	0.80194	0.0600779	3	0	0.996153
SGLT2 inhibition	10036_201_ZHX3_ZHX3	Weighted median	5	-0.272583	0.365996	0.456411	0.75754	-0.989935	0.44477	0.76141	0.371601	1.56013	Raw	-0.143087	0.198586	-0.720531	0.511058	0.852	0.297975	0.0219953	1.63804	4	0	0.80194	0.0600779	3	0	0.996153
SGLT2 inhibition	10036_201_ZHX3_ZHX3	Simple mode	5	-0.242589	0.492429	0.648085	0.922551	-1.20775	0.722571	0.784594	0.298869	2.05972	Raw	-0.143087	0.198586	-0.720531	0.511058	0.852	0.297975	0.0219953	1.63804	4	0	0.80194	0.0600779	3	0	0.996153
SGLT2 inhibition	10036_201_ZHX3_ZHX3	Weighted mode	5	-0.2996	0.433297	0.527325	0.962483	-1.14886	0.549663	0.741115	0.316997	1.73267	Raw	-0.143087	0.198586	-0.720531	0.511058	0.852	0.297975	0.0219953	1.63804	4	0	0.80194	0.0600779	3	0	0.996153
SGLT2 inhibition	10037_98_SIGLEC12_SIG12	Inverse variance weighted (fixed effects)	5	-0.193395	0.326267	0.553348	0.71744	-0.832878	0.446089	0.824156	0.434796	1.56219	Raw	-0.193395	0.153984	-1.25594	0.277492	0.918	0.496907	-0.0130646	0.890972	4	0	0.925853	0.29666	3	0	0.960655
SGLT2 inhibition	10037_98_SIGLEC12_SIG12	MR Egger	5	0.821405	1.35619	0.587484	0.999923	-1.83672	3.47953	2.27369	0.159339	32.4445	Raw	-0.193395	0.153984	-1.25594	0.277492	0.918	0.496907	-0.0130646	0.890972	4	0	0.925853	0.29666	3	0	0.960655
SGLT2 inhibition	10037_98_SIGLEC12_SIG12	Weighted median	5	-0.0146257	0.403292	0.97107	0.992079	-0.805077	0.775826	0.985481	0.447053	2.17239	Raw	-0.193395	0.153984	-1.25594	0.277492	0.918	0.496907	-0.0130646	0.890972	4	0	0.925853	0.29666	3	0	0.960655
SGLT2 inhibition	10037_98_SIGLEC12_SIG12	Simple mode	5	-0.0106826	0.501585	0.984028	0.994604	-0.993788	0.972423	0.989374	0.370172	2.64434	Raw	-0.193395	0.153984	-1.25594	0.277492	0.918	0.496907	-0.0130646	0.890972	4	0	0.925853	0.29666	3	0	0.960655
SGLT2 inhibition	10037_98_SIGLEC12_SIG12	Weighted mode	5	0.0116906	0.456216	0.980784	0.997419	-0.882493	0.905874	1.01176	0.41375	2.47409	Raw	-0.193395	0.153984	-1.25594	0.277492	0.918	0.496907	-0.0130646	0.890972	4	0	0.925853	0.29666	3	0	0.960655
SGLT2 inhibition	10040_63_TP63_P73L	Inverse variance weighted (fixed effects)	5	-0.837637	0.296622	0.00474399	0.0431473	-1.41902	-0.256258	0.432732	0.241952	0.773942	Raw	-0.837637	0.375995	-2.22779	0.0898314	0.269	0.11809	-0.0365322	6.42714	4	37.764	0.169439	1.70395	3	0	0.636057
SGLT2 inhibition	10040_63_TP63_P73L	MR Egger	5	2.023	1.34928	0.230747	0.999923	-0.621584	4.66758	7.56096	0.537093	106.44	Raw	-0.837637	0.375995	-2.22779	0.0898314	0.269	0.11809	-0.0365322	6.42714	4	37.764	0.169439	1.70395	3	0	0.636057
SGLT2 inhibition	10040_63_TP63_P73L	Weighted median	5	-0.487223	0.395036	0.217441	0.574986	-1.26149	0.287048	0.61433	0.283231	1.33249	Raw	-0.837637	0.375995	-2.22779	0.0898314	0.269	0.11809	-0.0365322	6.42714	4	37.764	0.169439	1.70395	3	0	0.636057
SGLT2 inhibition	10040_63_TP63_P73L	Simple mode	5	-0.445062	0.513945	0.435357	0.876294	-1.45239	0.562271	0.640785	0.234009	1.75465	Raw	-0.837637	0.375995	-2.22779	0.0898314	0.269	0.11809	-0.0365322	6.42714	4	37.764	0.169439	1.70395	3	0	0.636057
SGLT2 inhibition	10040_63_TP63_P73L	Weighted mode	5	-0.426674	0.413228	0.360157	0.962483	-1.2366	0.383252	0.652676	0.29037	1.46705	Raw	-0.837637	0.375995	-2.22779	0.0898314	0.269	0.11809	-0.0365322	6.42714	4	37.764	0.169439	1.70395	3	0	0.636057
SGLT2 inhibition	10041_3_HNF4A_HNF4A	Inverse variance weighted (fixed effects)	5	-0.114126	0.31558	0.717623	0.837322	-0.732663	0.504411	0.892146	0.480628	1.65601	Raw	-0.114126	0.20362	-0.560483	0.605056	0.813	0.416947	0.0168352	1.66526	4	0	0.797018	0.783306	3	0	0.853456
SGLT2 inhibition	10041_3_HNF4A_HNF4A	MR Egger	5	-1.43319	1.43959	0.392843	0.999923	-4.25478	1.3884	0.238546	0.0141962	4.00841	Raw	-0.114126	0.20362	-0.560483	0.605056	0.813	0.416947	0.0168352	1.66526	4	0	0.797018	0.783306	3	0	0.853456
SGLT2 inhibition	10041_3_HNF4A_HNF4A	Weighted median	5	-0.114062	0.377098	0.762292	0.908251	-0.853175	0.625051	0.892203	0.42606	1.86834	Raw	-0.114126	0.20362	-0.560483	0.605056	0.813	0.416947	0.0168352	1.66526	4	0	0.797018	0.783306	3	0	0.853456
SGLT2 inhibition	10041_3_HNF4A_HNF4A	Simple mode	5	0.266099	0.511777	0.630547	0.920157	-0.736985	1.26918	1.30486	0.478555	3.55794	Raw	-0.114126	0.20362	-0.560483	0.605056	0.813	0.416947	0.0168352	1.66526	4	0	0.797018	0.783306	3	0	0.853456
SGLT2 inhibition	10041_3_HNF4A_HNF4A	Weighted mode	5	-0.316172	0.47846	0.544852	0.962483	-1.25395	0.62161	0.728934	0.285374	1.86192	Raw	-0.114126	0.20362	-0.560483	0.605056	0.813	0.416947	0.0168352	1.66526	4	0	0.797018	0.783306	3	0	0.853456
SGLT2 inhibition	10042_8_SGK3_SGK3	Inverse variance weighted (fixed effects)	5	-0.644237	0.303851	0.0339857	0.130973	-1.23978	-0.0486893	0.525063	0.289447	0.952477	Raw	-0.644237	0.149016	-4.32327	0.0124154	0.924	0.485293	-0.0136272	0.962069	4	0	0.915492	0.331919	3	0	0.953918
SGLT2 inhibition	10042_8_SGK3_SGK3	MR Egger	5	0.42398	1.37954	0.778689	0.999923	-2.27993	3.12789	1.52803	0.102292	22.8257	Raw	-0.644237	0.149016	-4.32327	0.0124154	0.924	0.485293	-0.0136272	0.962069	4	0	0.915492	0.331919	3	0	0.953918
SGLT2 inhibition	10042_8_SGK3_SGK3	Weighted median	5	-0.601193	0.377184	0.110959	0.470716	-1.34047	0.138088	0.548158	0.261722	1.14808	Raw	-0.644237	0.149016	-4.32327	0.0124154	0.924	0.485293	-0.0136272	0.962069	4	0	0.915492	0.331919	3	0	0.953918
SGLT2 inhibition	10042_8_SGK3_SGK3	Simple mode	5	-0.732163	0.453083	0.181408	0.876294	-1.62021	0.15588	0.480868	0.197858	1.16869	Raw	-0.644237	0.149016	-4.32327	0.0124154	0.924	0.485293	-0.0136272	0.962069	4	0	0.915492	0.331919	3	0	0.953918
SGLT2 inhibition	10042_8_SGK3_SGK3	Weighted mode	5	-0.512885	0.456994	0.324546	0.962483	-1.40859	0.382822	0.598766	0.244487	1.46642	Raw	-0.644237	0.149016	-4.32327	0.0124154	0.924	0.485293	-0.0136272	0.962069	4	0	0.915492	0.331919	3	0	0.953918
SGLT2 inhibition	10043_31_BRD4_BRD4	Inverse variance weighted (fixed effects)	5	-0.499051	0.300257	0.0964965	0.247875	-1.08755	0.089452	0.607107	0.33704	1.09357	Raw	-0.499051	0.205523	-2.4282	0.0721209	0.782	0.274673	-0.0226165	1.87411	4	0	0.758899	0.0967742	3	0	0.992222
SGLT2 inhibition	10043_31_BRD4_BRD4	MR Egger	5	1.27165	1.36171	0.419262	0.999923	-1.3973	3.9406	3.56675	0.247264	51.4497	Raw	-0.499051	0.205523	-2.4282	0.0721209	0.782	0.274673	-0.0226165	1.87411	4	0	0.758899	0.0967742	3	0	0.992222
SGLT2 inhibition	10043_31_BRD4_BRD4	Weighted median	5	-0.431019	0.355069	0.224784	0.580386	-1.12695	0.264915	0.649846	0.324019	1.30332	Raw	-0.499051	0.205523	-2.4282	0.0721209	0.782	0.274673	-0.0226165	1.87411	4	0	0.758899	0.0967742	3	0	0.992222
SGLT2 inhibition	10043_31_BRD4_BRD4	Simple mode	5	-0.450579	0.500592	0.418962	0.876294	-1.43174	0.530582	0.637259	0.238893	1.69992	Raw	-0.499051	0.205523	-2.4282	0.0721209	0.782	0.274673	-0.0226165	1.87411	4	0	0.758899	0.0967742	3	0	0.992222
SGLT2 inhibition	10043_31_BRD4_BRD4	Weighted mode	5	-0.332377	0.462259	0.51189	0.962483	-1.23841	0.573652	0.717217	0.289846	1.77474	Raw	-0.499051	0.205523	-2.4282	0.0721209	0.782	0.274673	-0.0226165	1.87411	4	0	0.758899	0.0967742	3	0	0.992222
SGLT2 inhibition	10044_12_WNT10A_WN10A	Inverse variance weighted (fixed effects)	5	-0.291145	0.299467	0.330947	0.529667	-0.8781	0.295811	0.747408	0.415572	1.34422	Raw	-0.291145	0.106277	-2.73948	0.0519334	0.978	0.983856	-0.000378111	0.503783	4	0	0.973132	0.5033	3	0	0.918166
SGLT2 inhibition	10044_12_WNT10A_WN10A	MR Egger	5	-0.261563	1.37969	0.861739	0.999923	-2.96576	2.44263	0.769847	0.0515213	11.5033	Raw	-0.291145	0.106277	-2.73948	0.0519334	0.978	0.983856	-0.000378111	0.503783	4	0	0.973132	0.5033	3	0	0.918166
SGLT2 inhibition	10044_12_WNT10A_WN10A	Weighted median	5	-0.336599	0.362598	0.353253	0.677726	-1.04729	0.374093	0.714195	0.350887	1.45367	Raw	-0.291145	0.106277	-2.73948	0.0519334	0.978	0.983856	-0.000378111	0.503783	4	0	0.973132	0.5033	3	0	0.918166
SGLT2 inhibition	10044_12_WNT10A_WN10A	Simple mode	5	-0.322423	0.434951	0.499681	0.891945	-1.17493	0.530082	0.724392	0.308841	1.69907	Raw	-0.291145	0.106277	-2.73948	0.0519334	0.978	0.983856	-0.000378111	0.503783	4	0	0.973132	0.5033	3	0	0.918166
SGLT2 inhibition	10044_12_WNT10A_WN10A	Weighted mode	5	-0.350752	0.457118	0.485682	0.962483	-1.2467	0.5452	0.704158	0.287451	1.72495	Raw	-0.291145	0.106277	-2.73948	0.0519334	0.978	0.983856	-0.000378111	0.503783	4	0	0.973132	0.5033	3	0	0.918166
SGLT2 inhibition	10045_47_CUL3_CUL3	Inverse variance weighted (fixed effects)	5	-1.05331	0.303756	0.000525083	0.0154525	-1.64867	-0.45795	0.34878	0.192305	0.632579	Raw	-1.05331	0.209673	-5.0236	0.00736666	0.823	0.427211	-0.015734	1.90588	4	0	0.753066	1.06681	3	0	0.785092
SGLT2 inhibition	10045_47_CUL3_CUL3	MR Egger	5	0.18072	1.38101	0.904168	0.999923	-2.52606	2.8875	1.19808	0.0799736	17.9484	Raw	-1.05331	0.209673	-5.0236	0.00736666	0.823	0.427211	-0.015734	1.90588	4	0	0.753066	1.06681	3	0	0.785092
SGLT2 inhibition	10045_47_CUL3_CUL3	Weighted median	5	-0.972045	0.379977	0.0105226	0.373338	-1.7168	-0.22729	0.378309	0.17964	0.79669	Raw	-1.05331	0.209673	-5.0236	0.00736666	0.823	0.427211	-0.015734	1.90588	4	0	0.753066	1.06681	3	0	0.785092
SGLT2 inhibition	10045_47_CUL3_CUL3	Simple mode	5	-0.915058	0.517193	0.151567	0.876294	-1.92876	0.0986406	0.400493	0.145329	1.10367	Raw	-1.05331	0.209673	-5.0236	0.00736666	0.823	0.427211	-0.015734	1.90588	4	0	0.753066	1.06681	3	0	0.785092
SGLT2 inhibition	10045_47_CUL3_CUL3	Weighted mode	5	-0.901605	0.477538	0.132051	0.962483	-1.83758	0.0343695	0.405918	0.159202	1.03497	Raw	-1.05331	0.209673	-5.0236	0.00736666	0.823	0.427211	-0.015734	1.90588	4	0	0.753066	1.06681	3	0	0.785092
SGLT2 inhibition	10046_55_BIRC2_cIAP_1	Inverse variance weighted (fixed effects)	5	-0.992475	0.319866	0.00191707	0.0261587	-1.61941	-0.365539	0.370658	0.198015	0.693823	Raw	-0.992475	0.10627	-9.33921	0.000731853	0.985	0.630065	-0.00970273	0.441513	4	0	0.978939	0.155813	3	0	0.984386
SGLT2 inhibition	10046_55_BIRC2_cIAP_1	MR Egger	5	-0.231982	1.4583	0.883714	0.999923	-3.09025	2.62628	0.79296	0.0454907	13.8223	Raw	-0.992475	0.10627	-9.33921	0.000731853	0.985	0.630065	-0.00970273	0.441513	4	0	0.978939	0.155813	3	0	0.984386
SGLT2 inhibition	10046_55_BIRC2_cIAP_1	Weighted median	5	-0.919062	0.401364	0.0220303	0.373338	-1.70574	-0.132388	0.398893	0.181639	0.876001	Raw	-0.992475	0.10627	-9.33921	0.000731853	0.985	0.630065	-0.00970273	0.441513	4	0	0.978939	0.155813	3	0	0.984386
SGLT2 inhibition	10046_55_BIRC2_cIAP_1	Simple mode	5	-1.23591	0.523078	0.0774284	0.876294	-2.26115	-0.210681	0.290569	0.104231	0.810032	Raw	-0.992475	0.10627	-9.33921	0.000731853	0.985	0.630065	-0.00970273	0.441513	4	0	0.978939	0.155813	3	0	0.984386
SGLT2 inhibition	10046_55_BIRC2_cIAP_1	Weighted mode	5	-0.820695	0.489593	0.168991	0.962483	-1.7803	0.138907	0.440126	0.168588	1.14902	Raw	-0.992475	0.10627	-9.33921	0.000731853	0.985	0.630065	-0.00970273	0.441513	4	0	0.978939	0.155813	3	0	0.984386
SGLT2 inhibition	10047_12_NCF2_NCF_2	Inverse variance weighted (fixed effects)	5	-0.30475	0.30243	0.313613	0.51193	-0.897513	0.288014	0.737308	0.407582	1.33378	Raw	-0.30475	0.177005	-1.7217	0.160231	0.881	0.91892	-0.00189577	1.37019	4	0	0.849359	1.35796	3	0	0.715418
SGLT2 inhibition	10047_12_NCF2_NCF_2	MR Egger	5	-0.155907	1.37938	0.917148	0.999923	-2.85949	2.54768	0.855639	0.057298	12.7774	Raw	-0.30475	0.177005	-1.7217	0.160231	0.881	0.91892	-0.00189577	1.37019	4	0	0.849359	1.35796	3	0	0.715418
SGLT2 inhibition	10047_12_NCF2_NCF_2	Weighted median	5	-0.364123	0.379527	0.337352	0.665732	-1.108	0.379751	0.694806	0.33022	1.46192	Raw	-0.30475	0.177005	-1.7217	0.160231	0.881	0.91892	-0.00189577	1.37019	4	0	0.849359	1.35796	3	0	0.715418
SGLT2 inhibition	10047_12_NCF2_NCF_2	Simple mode	5	-0.488718	0.474232	0.360986	0.876294	-1.41821	0.440777	0.613412	0.242146	1.55391	Raw	-0.30475	0.177005	-1.7217	0.160231	0.881	0.91892	-0.00189577	1.37019	4	0	0.849359	1.35796	3	0	0.715418
SGLT2 inhibition	10047_12_NCF2_NCF_2	Weighted mode	5	-0.377949	0.440709	0.439462	0.962483	-1.24174	0.48584	0.685265	0.288882	1.62554	Raw	-0.30475	0.177005	-1.7217	0.160231	0.881	0.91892	-0.00189577	1.37019	4	0	0.849359	1.35796	3	0	0.715418
SGLT2 inhibition	10048_7_CBFB_PEBB	Inverse variance weighted (fixed effects)	5	-0.689312	0.302145	0.022525	0.10124	-1.28152	-0.0971082	0.501921	0.277616	0.907458	Raw	-0.689312	0.177013	-3.89414	0.0176287	0.87	0.48541	-0.0135933	1.3729	4	0	0.848891	0.743118	3	0	0.863018
SGLT2 inhibition	10048_7_CBFB_PEBB	MR Egger	5	0.377002	1.37721	0.802048	0.999923	-2.32234	3.07634	1.45791	0.098044	21.679	Raw	-0.689312	0.177013	-3.89414	0.0176287	0.87	0.48541	-0.0135933	1.3729	4	0	0.848891	0.743118	3	0	0.863018
SGLT2 inhibition	10048_7_CBFB_PEBB	Weighted median	5	-0.556199	0.390898	0.154772	0.514646	-1.32236	0.20996	0.573384	0.266506	1.23363	Raw	-0.689312	0.177013	-3.89414	0.0176287	0.87	0.48541	-0.0135933	1.3729	4	0	0.848891	0.743118	3	0	0.863018
SGLT2 inhibition	10048_7_CBFB_PEBB	Simple mode	5	-0.544052	0.513771	0.349337	0.876294	-1.55104	0.462939	0.580392	0.212027	1.58874	Raw	-0.689312	0.177013	-3.89414	0.0176287	0.87	0.48541	-0.0135933	1.3729	4	0	0.848891	0.743118	3	0	0.863018
SGLT2 inhibition	10048_7_CBFB_PEBB	Weighted mode	5	-0.483935	0.454557	0.347043	0.962483	-1.37487	0.406998	0.616354	0.252873	1.5023	Raw	-0.689312	0.177013	-3.89414	0.0176287	0.87	0.48541	-0.0135933	1.3729	4	0	0.848891	0.743118	3	0	0.863018
SGLT2 inhibition	10049_112_TERF1_TERF1	Inverse variance weighted (fixed effects)	5	-0.362875	0.297461	0.2225	0.41527	-0.945898	0.220148	0.695674	0.388331	1.24626	Raw	-0.362875	0.258875	-1.40174	0.233621	0.584	0.185793	-0.0290438	3.02957	4	0	0.552889	0.105449	3	0	0.991176
SGLT2 inhibition	10049_112_TERF1_TERF1	MR Egger	5	1.90795	1.36087	0.255468	0.999923	-0.759355	4.57525	6.73925	0.467968	97.0526	Raw	-0.362875	0.258875	-1.40174	0.233621	0.584	0.185793	-0.0290438	3.02957	4	0	0.552889	0.105449	3	0	0.991176
SGLT2 inhibition	10049_112_TERF1_TERF1	Weighted median	5	-0.317818	0.369451	0.389654	0.707698	-1.04194	0.406306	0.727735	0.352769	1.50126	Raw	-0.362875	0.258875	-1.40174	0.233621	0.584	0.185793	-0.0290438	3.02957	4	0	0.552889	0.105449	3	0	0.991176
SGLT2 inhibition	10049_112_TERF1_TERF1	Simple mode	5	-0.505536	0.509451	0.377213	0.876294	-1.50406	0.492987	0.603182	0.222226	1.6372	Raw	-0.362875	0.258875	-1.40174	0.233621	0.584	0.185793	-0.0290438	3.02957	4	0	0.552889	0.105449	3	0	0.991176
SGLT2 inhibition	10049_112_TERF1_TERF1	Weighted mode	5	-0.431233	0.430779	0.373449	0.962483	-1.27556	0.413093	0.649708	0.279275	1.51149	Raw	-0.362875	0.258875	-1.40174	0.233621	0.584	0.185793	-0.0290438	3.02957	4	0	0.552889	0.105449	3	0	0.991176
SGLT2 inhibition	10053_5_ILK_ILK1	Inverse variance weighted (fixed effects)	5	-0.705902	0.309168	0.0224165	0.100905	-1.31187	-0.0999338	0.493663	0.269316	0.904897	Raw	-0.705902	0.233226	-3.02669	0.0389068	0.753	0.398659	-0.0171963	2.27628	4	0	0.685091	1.31264	3	0	0.726134
SGLT2 inhibition	10053_5_ILK_ILK1	MR Egger	5	0.641945	1.40742	0.679301	0.999923	-2.11659	3.40048	1.90017	0.120441	29.9786	Raw	-0.705902	0.233226	-3.02669	0.0389068	0.753	0.398659	-0.0171963	2.27628	4	0	0.685091	1.31264	3	0	0.726134
SGLT2 inhibition	10053_5_ILK_ILK1	Weighted median	5	-0.611171	0.390687	0.117735	0.48098	-1.37692	0.154575	0.542715	0.252355	1.16716	Raw	-0.705902	0.233226	-3.02669	0.0389068	0.753	0.398659	-0.0171963	2.27628	4	0	0.685091	1.31264	3	0	0.726134
SGLT2 inhibition	10053_5_ILK_ILK1	Simple mode	5	-0.584394	0.469136	0.280863	0.876294	-1.5039	0.335112	0.557443	0.222261	1.3981	Raw	-0.705902	0.233226	-3.02669	0.0389068	0.753	0.398659	-0.0171963	2.27628	4	0	0.685091	1.31264	3	0	0.726134
SGLT2 inhibition	10053_5_ILK_ILK1	Weighted mode	5	-0.576238	0.458618	0.277321	0.962483	-1.47513	0.322653	0.562008	0.228749	1.38079	Raw	-0.705902	0.233226	-3.02669	0.0389068	0.753	0.398659	-0.0171963	2.27628	4	0	0.685091	1.31264	3	0	0.726134
SGLT2 inhibition	10054_3_GAN_GAN	Inverse variance weighted (fixed effects)	5	-1.23652	0.297556	3.2444e-05	0.00881828	-1.81973	-0.653312	0.290393	0.162069	0.52032	Raw	-1.23652	0.220831	-5.59941	0.00499406	0.796	0.514918	-0.0124105	2.20314	4	0	0.698454	1.66106	3	0	0.645625
SGLT2 inhibition	10054_3_GAN_GAN	MR Egger	5	-0.263669	1.35443	0.858088	0.999923	-2.91835	2.39102	0.768228	0.0540226	10.9246	Raw	-1.23652	0.220831	-5.59941	0.00499406	0.796	0.514918	-0.0124105	2.20314	4	0	0.698454	1.66106	3	0	0.645625
SGLT2 inhibition	10054_3_GAN_GAN	Weighted median	5	-1.28571	0.398189	0.00124272	0.373338	-2.06616	-0.505258	0.276455	0.126671	0.60335	Raw	-1.23652	0.220831	-5.59941	0.00499406	0.796	0.514918	-0.0124105	2.20314	4	0	0.698454	1.66106	3	0	0.645625
SGLT2 inhibition	10054_3_GAN_GAN	Simple mode	5	-1.61784	0.553665	0.0431549	0.876294	-2.70302	-0.532654	0.198327	0.0670027	0.587045	Raw	-1.23652	0.220831	-5.59941	0.00499406	0.796	0.514918	-0.0124105	2.20314	4	0	0.698454	1.66106	3	0	0.645625
SGLT2 inhibition	10054_3_GAN_GAN	Weighted mode	5	-1.38976	0.507536	0.0519991	0.962483	-2.38453	-0.394991	0.249135	0.092132	0.673686	Raw	-1.23652	0.220831	-5.59941	0.00499406	0.796	0.514918	-0.0124105	2.20314	4	0	0.698454	1.66106	3	0	0.645625
SGLT2 inhibition	10056_5_FOXM1_FOXM1	Inverse variance weighted (fixed effects)	5	-0.840827	0.30797	0.00632914	0.0511424	-1.44445	-0.237206	0.431354	0.235876	0.788829	Raw	-0.840827	0.317421	-2.64893	0.0570453	0.498	0.226241	-0.0264417	4.24927	4	5.86619	0.373321	1.94409	3	0	0.584093
SGLT2 inhibition	10056_5_FOXM1_FOXM1	MR Egger	5	1.23132	1.39911	0.443619	0.999923	-1.51094	3.97358	3.42575	0.220703	53.1744	Raw	-0.840827	0.317421	-2.64893	0.0570453	0.498	0.226241	-0.0264417	4.24927	4	5.86619	0.373321	1.94409	3	0	0.584093
SGLT2 inhibition	10056_5_FOXM1_FOXM1	Weighted median	5	-0.580431	0.400562	0.147326	0.509247	-1.36553	0.20467	0.559657	0.255245	1.22712	Raw	-0.840827	0.317421	-2.64893	0.0570453	0.498	0.226241	-0.0264417	4.24927	4	5.86619	0.373321	1.94409	3	0	0.584093
SGLT2 inhibition	10056_5_FOXM1_FOXM1	Simple mode	5	-0.486292	0.554111	0.429708	0.876294	-1.57235	0.599765	0.614902	0.207557	1.82169	Raw	-0.840827	0.317421	-2.64893	0.0570453	0.498	0.226241	-0.0264417	4.24927	4	5.86619	0.373321	1.94409	3	0	0.584093
SGLT2 inhibition	10056_5_FOXM1_FOXM1	Weighted mode	5	-0.524742	0.436395	0.295502	0.962483	-1.38008	0.330593	0.591708	0.251559	1.39179	Raw	-0.840827	0.317421	-2.64893	0.0570453	0.498	0.226241	-0.0264417	4.24927	4	5.86619	0.373321	1.94409	3	0	0.584093
SGLT2 inhibition	10058_1_RAD23A_RD23A	Inverse variance weighted (fixed effects)	5	-0.899795	0.304035	0.0030813	0.033985	-1.4957	-0.303886	0.406653	0.224091	0.737945	Raw	-0.899795	0.162586	-5.53427	0.00520996	0.92	0.453852	-0.0147613	1.14388	4	0	0.88725	0.407267	3	0	0.938737
SGLT2 inhibition	10058_1_RAD23A_RD23A	MR Egger	5	0.257614	1.3824	0.864058	0.999923	-2.45189	2.96712	1.29384	0.0861303	19.4359	Raw	-0.899795	0.162586	-5.53427	0.00520996	0.92	0.453852	-0.0147613	1.14388	4	0	0.88725	0.407267	3	0	0.938737
SGLT2 inhibition	10058_1_RAD23A_RD23A	Weighted median	5	-0.842043	0.382531	0.0277188	0.373338	-1.5918	-0.0922828	0.43083	0.203558	0.911847	Raw	-0.899795	0.162586	-5.53427	0.00520996	0.92	0.453852	-0.0147613	1.14388	4	0	0.88725	0.407267	3	0	0.938737
SGLT2 inhibition	10058_1_RAD23A_RD23A	Simple mode	5	-0.905848	0.472096	0.127451	0.876294	-1.83116	0.0194611	0.404199	0.160228	1.01965	Raw	-0.899795	0.162586	-5.53427	0.00520996	0.92	0.453852	-0.0147613	1.14388	4	0	0.88725	0.407267	3	0	0.938737
SGLT2 inhibition	10058_1_RAD23A_RD23A	Weighted mode	5	-0.780905	0.425532	0.14039	0.962483	-1.61495	0.0531377	0.457991	0.198901	1.05457	Raw	-0.899795	0.162586	-5.53427	0.00520996	0.92	0.453852	-0.0147613	1.14388	4	0	0.88725	0.407267	3	0	0.938737
SGLT2 inhibition	10063_10_FANCL_FANCL	Inverse variance weighted (fixed effects)	5	0.0408518	0.301461	0.892206	0.939689	-0.550011	0.631715	1.0417	0.576943	1.88083	Raw	0.0408518	0.150617	0.27123	0.799636	0.916	0.969004	-0.000723775	0.998494	4	0	0.910024	0.996714	3	0	0.802047
SGLT2 inhibition	10063_10_FANCL_FANCL	MR Egger	5	0.097418	1.37445	0.947955	0.999923	-2.59651	2.79134	1.10232	0.0745334	16.3029	Raw	0.0408518	0.150617	0.27123	0.799636	0.916	0.969004	-0.000723775	0.998494	4	0	0.910024	0.996714	3	0	0.802047
SGLT2 inhibition	10063_10_FANCL_FANCL	Weighted median	5	0.129227	0.358099	0.718197	0.888621	-0.572646	0.8311	1.13795	0.564031	2.29584	Raw	0.0408518	0.150617	0.27123	0.799636	0.916	0.969004	-0.000723775	0.998494	4	0	0.910024	0.996714	3	0	0.802047
SGLT2 inhibition	10063_10_FANCL_FANCL	Simple mode	5	0.109554	0.510826	0.840674	0.963793	-0.891664	1.11077	1.11578	0.409973	3.0367	Raw	0.0408518	0.150617	0.27123	0.799636	0.916	0.969004	-0.000723775	0.998494	4	0	0.910024	0.996714	3	0	0.802047
SGLT2 inhibition	10063_10_FANCL_FANCL	Weighted mode	5	0.137116	0.422642	0.761872	0.969727	-0.691262	0.965495	1.14696	0.500943	2.62609	Raw	0.0408518	0.150617	0.27123	0.799636	0.916	0.969004	-0.000723775	0.998494	4	0	0.910024	0.996714	3	0	0.802047
SGLT2 inhibition	10064_12_RBBP9_RBBP9	Inverse variance weighted (fixed effects)	5	-0.370384	0.304348	0.223614	0.416552	-0.966905	0.226138	0.690469	0.380258	1.25375	Raw	-0.370384	0.0675308	-5.48466	0.00538208	0.999	0.758141	0.00589408	0.196935	4	0	0.995459	0.083193	3	0	0.993775
SGLT2 inhibition	10064_12_RBBP9_RBBP9	MR Egger	5	-0.831688	1.40126	0.594603	0.999923	-3.57817	1.91479	0.435314	0.0279269	6.78551	Raw	-0.370384	0.0675308	-5.48466	0.00538208	0.999	0.758141	0.00589408	0.196935	4	0	0.995459	0.083193	3	0	0.993775
SGLT2 inhibition	10064_12_RBBP9_RBBP9	Weighted median	5	-0.410439	0.362573	0.257627	0.609934	-1.12108	0.300204	0.663359	0.325927	1.35013	Raw	-0.370384	0.0675308	-5.48466	0.00538208	0.999	0.758141	0.00589408	0.196935	4	0	0.995459	0.083193	3	0	0.993775
SGLT2 inhibition	10064_12_RBBP9_RBBP9	Simple mode	5	-0.437462	0.457174	0.392813	0.876294	-1.33352	0.458599	0.645673	0.263548	1.58186	Raw	-0.370384	0.0675308	-5.48466	0.00538208	0.999	0.758141	0.00589408	0.196935	4	0	0.995459	0.083193	3	0	0.993775
SGLT2 inhibition	10064_12_RBBP9_RBBP9	Weighted mode	5	-0.430945	0.424336	0.367265	0.962483	-1.26264	0.400752	0.649894	0.282905	1.49295	Raw	-0.370384	0.0675308	-5.48466	0.00538208	0.999	0.758141	0.00589408	0.196935	4	0	0.995459	0.083193	3	0	0.993775
SGLT2 inhibition	10070_22_PLCG2_PLCG2	Inverse variance weighted (fixed effects)	5	-0.565588	0.304628	0.0633603	0.191376	-1.16266	0.0314819	0.568026	0.312654	1.03198	Raw	-0.565588	0.170663	-3.31407	0.0295419	0.905	0.530009	-0.0123092	1.25545	4	0	0.868887	0.754223	3	0	0.860382
SGLT2 inhibition	10070_22_PLCG2_PLCG2	MR Egger	5	0.39955	1.39686	0.793466	0.999923	-2.3383	3.1374	1.49115	0.0964918	23.0438	Raw	-0.565588	0.170663	-3.31407	0.0295419	0.905	0.530009	-0.0123092	1.25545	4	0	0.868887	0.754223	3	0	0.860382
SGLT2 inhibition	10070_22_PLCG2_PLCG2	Weighted median	5	-0.580055	0.367643	0.114619	0.477093	-1.30063	0.140525	0.559868	0.272359	1.15088	Raw	-0.565588	0.170663	-3.31407	0.0295419	0.905	0.530009	-0.0123092	1.25545	4	0	0.868887	0.754223	3	0	0.860382
SGLT2 inhibition	10070_22_PLCG2_PLCG2	Simple mode	5	-0.624874	0.514676	0.291482	0.876294	-1.63364	0.38389	0.535329	0.195218	1.46798	Raw	-0.565588	0.170663	-3.31407	0.0295419	0.905	0.530009	-0.0123092	1.25545	4	0	0.868887	0.754223	3	0	0.860382
SGLT2 inhibition	10070_22_PLCG2_PLCG2	Weighted mode	5	-0.603624	0.484354	0.280677	0.962483	-1.55296	0.345709	0.546826	0.211621	1.41299	Raw	-0.565588	0.170663	-3.31407	0.0295419	0.905	0.530009	-0.0123092	1.25545	4	0	0.868887	0.754223	3	0	0.860382
SGLT2 inhibition	10073_22_TDP1_TYDP1	Inverse variance weighted (fixed effects)	5	-0.358131	0.300007	0.232579	0.425608	-0.946144	0.229882	0.698982	0.388235	1.25845	Raw	-0.358131	0.229652	-1.55945	0.193901	0.715	0.418533	-0.0159413	2.3439	4	0	0.672788	1.4687	3	0	0.689512
SGLT2 inhibition	10073_22_TDP1_TYDP1	MR Egger	5	0.889957	1.36743	0.561562	0.999923	-1.7902	3.57012	2.43503	0.166927	35.5207	Raw	-0.358131	0.229652	-1.55945	0.193901	0.715	0.418533	-0.0159413	2.3439	4	0	0.672788	1.4687	3	0	0.689512
SGLT2 inhibition	10073_22_TDP1_TYDP1	Weighted median	5	-0.390636	0.374344	0.296708	0.638367	-1.12435	0.343079	0.676626	0.324863	1.40928	Raw	-0.358131	0.229652	-1.55945	0.193901	0.715	0.418533	-0.0159413	2.3439	4	0	0.672788	1.4687	3	0	0.689512
SGLT2 inhibition	10073_22_TDP1_TYDP1	Simple mode	5	-0.577022	0.513236	0.323798	0.876294	-1.58297	0.428921	0.561568	0.205365	1.5356	Raw	-0.358131	0.229652	-1.55945	0.193901	0.715	0.418533	-0.0159413	2.3439	4	0	0.672788	1.4687	3	0	0.689512
SGLT2 inhibition	10073_22_TDP1_TYDP1	Weighted mode	5	-0.43025	0.478872	0.419732	0.962483	-1.36884	0.508338	0.650347	0.254402	1.66253	Raw	-0.358131	0.229652	-1.55945	0.193901	0.715	0.418533	-0.0159413	2.3439	4	0	0.672788	1.4687	3	0	0.689512
SGLT2 inhibition	10074_128_BRD2_BRD2	Inverse variance weighted (fixed effects)	5	-0.377223	0.291937	0.196309	0.382649	-0.949419	0.194973	0.685763	0.386966	1.21528	Raw	-0.377223	0.270659	-1.39372	0.235845	0.548	0.216372	-0.0260033	3.43817	4	0	0.487341	1.00049	3	0	0.801133
SGLT2 inhibition	10074_128_BRD2_BRD2	MR Egger	5	1.64138	1.32544	0.303652	0.999923	-0.956486	4.23924	5.16226	0.384241	69.3549	Raw	-0.377223	0.270659	-1.39372	0.235845	0.548	0.216372	-0.0260033	3.43817	4	0	0.487341	1.00049	3	0	0.801133
SGLT2 inhibition	10074_128_BRD2_BRD2	Weighted median	5	-0.128857	0.352676	0.714836	0.887063	-0.820102	0.562388	0.8791	0.440387	1.75486	Raw	-0.377223	0.270659	-1.39372	0.235845	0.548	0.216372	-0.0260033	3.43817	4	0	0.487341	1.00049	3	0	0.801133
SGLT2 inhibition	10074_128_BRD2_BRD2	Simple mode	5	-0.138465	0.453929	0.775552	0.951145	-1.02817	0.751236	0.870694	0.357662	2.11962	Raw	-0.377223	0.270659	-1.39372	0.235845	0.548	0.216372	-0.0260033	3.43817	4	0	0.487341	1.00049	3	0	0.801133
SGLT2 inhibition	10074_128_BRD2_BRD2	Weighted mode	5	-0.0766435	0.399191	0.857097	0.981494	-0.859058	0.705771	0.92622	0.423561	2.02541	Raw	-0.377223	0.270659	-1.39372	0.235845	0.548	0.216372	-0.0260033	3.43817	4	0	0.487341	1.00049	3	0	0.801133
SGLT2 inhibition	10075_75_ACBD6_ACBD6	Inverse variance weighted (fixed effects)	5	-0.724617	0.310121	0.0194618	0.0922513	-1.33245	-0.11678	0.48451	0.263829	0.88978	Raw	-0.724617	0.190602	-3.80174	0.0190751	0.873	0.340912	-0.0198487	1.51096	4	0	0.824699	0.235632	3	0	0.971642
SGLT2 inhibition	10075_75_ACBD6_ACBD6	MR Egger	5	0.830494	1.41154	0.597652	0.999923	-1.93613	3.59712	2.29445	0.144261	36.4929	Raw	-0.724617	0.190602	-3.80174	0.0190751	0.873	0.340912	-0.0198487	1.51096	4	0	0.824699	0.235632	3	0	0.971642
SGLT2 inhibition	10075_75_ACBD6_ACBD6	Weighted median	5	-0.597239	0.397227	0.132705	0.493242	-1.3758	0.181326	0.550329	0.252636	1.19881	Raw	-0.724617	0.190602	-3.80174	0.0190751	0.873	0.340912	-0.0198487	1.51096	4	0	0.824699	0.235632	3	0	0.971642
SGLT2 inhibition	10075_75_ACBD6_ACBD6	Simple mode	5	-0.610905	0.484785	0.276119	0.876294	-1.56108	0.339274	0.542859	0.209908	1.40393	Raw	-0.724617	0.190602	-3.80174	0.0190751	0.873	0.340912	-0.0198487	1.51096	4	0	0.824699	0.235632	3	0	0.971642
SGLT2 inhibition	10075_75_ACBD6_ACBD6	Weighted mode	5	-0.575502	0.447946	0.26823	0.962483	-1.45348	0.302472	0.562423	0.233756	1.3532	Raw	-0.724617	0.190602	-3.80174	0.0190751	0.873	0.340912	-0.0198487	1.51096	4	0	0.824699	0.235632	3	0	0.971642
SGLT2 inhibition	10076_1_AP4M1_AP4M1	Inverse variance weighted (fixed effects)	5	-0.607239	0.302194	0.044491	0.152754	-1.19954	-0.0149389	0.544853	0.301333	0.985172	Raw	-0.607239	0.193844	-3.13262	0.0350966	0.833	0.454751	-0.0146182	1.64586	4	0	0.800527	0.912504	3	0	0.822409
SGLT2 inhibition	10076_1_AP4M1_AP4M1	MR Egger	5	0.540326	1.3737	0.720357	0.999923	-2.15212	3.23277	1.71657	0.116238	25.3498	Raw	-0.607239	0.193844	-3.13262	0.0350966	0.833	0.454751	-0.0146182	1.64586	4	0	0.800527	0.912504	3	0	0.822409
SGLT2 inhibition	10076_1_AP4M1_AP4M1	Weighted median	5	-0.431049	0.376361	0.252082	0.605838	-1.16872	0.306619	0.649827	0.310766	1.35882	Raw	-0.607239	0.193844	-3.13262	0.0350966	0.833	0.454751	-0.0146182	1.64586	4	0	0.800527	0.912504	3	0	0.822409
SGLT2 inhibition	10076_1_AP4M1_AP4M1	Simple mode	5	-0.401383	0.478968	0.449176	0.87808	-1.34016	0.537395	0.669394	0.261804	1.71154	Raw	-0.607239	0.193844	-3.13262	0.0350966	0.833	0.454751	-0.0146182	1.64586	4	0	0.800527	0.912504	3	0	0.822409
SGLT2 inhibition	10076_1_AP4M1_AP4M1	Weighted mode	5	-0.408028	0.424642	0.391029	0.962483	-1.24033	0.424271	0.66496	0.28929	1.52848	Raw	-0.607239	0.193844	-3.13262	0.0350966	0.833	0.454751	-0.0146182	1.64586	4	0	0.800527	0.912504	3	0	0.822409
SGLT2 inhibition	10078_5_BAG3_BAG3	Inverse variance weighted (fixed effects)	5	-0.302477	0.29598	0.306805	0.506151	-0.882598	0.277645	0.738986	0.413707	1.32002	Raw	-0.302477	0.0847592	-3.56866	0.0234039	0.989	0.737946	-0.00614129	0.328026	4	0	0.987934	0.193302	3	0	0.978663
SGLT2 inhibition	10078_5_BAG3_BAG3	MR Egger	5	0.177071	1.33961	0.903208	0.999923	-2.44855	2.8027	1.19372	0.0864184	16.4891	Raw	-0.302477	0.0847592	-3.56866	0.0234039	0.989	0.737946	-0.00614129	0.328026	4	0	0.987934	0.193302	3	0	0.978663
SGLT2 inhibition	10078_5_BAG3_BAG3	Weighted median	5	-0.334962	0.34212	0.327541	0.661635	-1.00552	0.335593	0.715365	0.365855	1.39877	Raw	-0.302477	0.0847592	-3.56866	0.0234039	0.989	0.737946	-0.00614129	0.328026	4	0	0.987934	0.193302	3	0	0.978663
SGLT2 inhibition	10078_5_BAG3_BAG3	Simple mode	5	-0.464774	0.475378	0.383585	0.876294	-1.39651	0.466967	0.628277	0.247458	1.59515	Raw	-0.302477	0.0847592	-3.56866	0.0234039	0.989	0.737946	-0.00614129	0.328026	4	0	0.987934	0.193302	3	0	0.978663
SGLT2 inhibition	10078_5_BAG3_BAG3	Weighted mode	5	-0.454289	0.448753	0.368637	0.962483	-1.33384	0.425267	0.634899	0.263462	1.53	Raw	-0.302477	0.0847592	-3.56866	0.0234039	0.989	0.737946	-0.00614129	0.328026	4	0	0.987934	0.193302	3	0	0.978663
SGLT2 inhibition	10080_9_EIF2B1_EI2BA	Inverse variance weighted (fixed effects)	5	-0.685034	0.307182	0.0257437	0.109512	-1.28711	-0.0829566	0.504073	0.276067	0.920391	Raw	-0.685034	0.224486	-3.05156	0.0379702	0.759	0.403489	-0.0169279	2.13623	4	0	0.71072	1.19485	3	0	0.75424
SGLT2 inhibition	10080_9_EIF2B1_EI2BA	MR Egger	5	0.640406	1.4002	0.678495	0.999923	-2.10398	3.38479	1.89725	0.12197	29.5119	Raw	-0.685034	0.224486	-3.05156	0.0379702	0.759	0.403489	-0.0169279	2.13623	4	0	0.71072	1.19485	3	0	0.75424
SGLT2 inhibition	10080_9_EIF2B1_EI2BA	Weighted median	5	-0.646853	0.373417	0.0832286	0.435476	-1.37875	0.0850448	0.523691	0.251893	1.08877	Raw	-0.685034	0.224486	-3.05156	0.0379702	0.759	0.403489	-0.0169279	2.13623	4	0	0.71072	1.19485	3	0	0.75424
SGLT2 inhibition	10080_9_EIF2B1_EI2BA	Simple mode	5	-0.721048	0.507868	0.228697	0.876294	-1.71647	0.274374	0.486242	0.179699	1.31571	Raw	-0.685034	0.224486	-3.05156	0.0379702	0.759	0.403489	-0.0169279	2.13623	4	0	0.71072	1.19485	3	0	0.75424
SGLT2 inhibition	10080_9_EIF2B1_EI2BA	Weighted mode	5	-0.691355	0.465431	0.211618	0.962483	-1.6036	0.220891	0.500897	0.201171	1.24719	Raw	-0.685034	0.224486	-3.05156	0.0379702	0.759	0.403489	-0.0169279	2.13623	4	0	0.71072	1.19485	3	0	0.75424
SGLT2 inhibition	10081_17_SATB2_SATB2	Inverse variance weighted (fixed effects)	5	-0.31921	0.300882	0.288729	0.486949	-0.908938	0.270518	0.726723	0.402952	1.31064	Raw	-0.31921	0.105144	-3.03592	0.0385561	0.978	0.85793	0.0030745	0.488472	4	0	0.974613	0.450489	3	0	0.929626
SGLT2 inhibition	10081_17_SATB2_SATB2	MR Egger	5	-0.56387	1.29092	0.691787	0.999923	-3.09407	1.96633	0.569003	0.0453171	7.14441	Raw	-0.31921	0.105144	-3.03592	0.0385561	0.978	0.85793	0.0030745	0.488472	4	0	0.974613	0.450489	3	0	0.929626
SGLT2 inhibition	10081_17_SATB2_SATB2	Weighted median	5	-0.262737	0.362364	0.468413	0.76349	-0.972969	0.447496	0.768944	0.377959	1.56439	Raw	-0.31921	0.105144	-3.03592	0.0385561	0.978	0.85793	0.0030745	0.488472	4	0	0.974613	0.450489	3	0	0.929626
SGLT2 inhibition	10081_17_SATB2_SATB2	Simple mode	5	-0.17745	0.465735	0.722567	0.933488	-1.09029	0.735391	0.837403	0.336119	2.0863	Raw	-0.31921	0.105144	-3.03592	0.0385561	0.978	0.85793	0.0030745	0.488472	4	0	0.974613	0.450489	3	0	0.929626
SGLT2 inhibition	10081_17_SATB2_SATB2	Weighted mode	5	-0.225916	0.462668	0.650903	0.962523	-1.13274	0.680913	0.797785	0.322148	1.97568	Raw	-0.31921	0.105144	-3.03592	0.0385561	0.978	0.85793	0.0030745	0.488472	4	0	0.974613	0.450489	3	0	0.929626
SGLT2 inhibition	10082_251_NEFL_NFL	Inverse variance weighted (fixed effects)	5	0.133955	0.325361	0.680551	0.808798	-0.503753	0.771662	1.14334	0.604259	2.16336	Raw	0.133955	0.25469	0.525951	0.626733	0.733	0.332089	0.0211802	2.45106	4	0	0.65342	1.11935	3	0	0.772405
SGLT2 inhibition	10082_251_NEFL_NFL	MR Egger	5	-1.5288	1.47714	0.376793	0.999923	-4.424	1.3664	0.216796	0.0119862	3.92121	Raw	0.133955	0.25469	0.525951	0.626733	0.733	0.332089	0.0211802	2.45106	4	0	0.65342	1.11935	3	0	0.772405
SGLT2 inhibition	10082_251_NEFL_NFL	Weighted median	5	0.0290285	0.396037	0.941569	0.985214	-0.747203	0.80526	1.02945	0.473689	2.23728	Raw	0.133955	0.25469	0.525951	0.626733	0.733	0.332089	0.0211802	2.45106	4	0	0.65342	1.11935	3	0	0.772405
SGLT2 inhibition	10082_251_NEFL_NFL	Simple mode	5	-0.0307446	0.452998	0.949147	0.987496	-0.918621	0.857132	0.969723	0.399069	2.35639	Raw	0.133955	0.25469	0.525951	0.626733	0.733	0.332089	0.0211802	2.45106	4	0	0.65342	1.11935	3	0	0.772405
SGLT2 inhibition	10082_251_NEFL_NFL	Weighted mode	5	0.00296607	0.427962	0.994802	0.998386	-0.83584	0.841772	1.00297	0.43351	2.32048	Raw	0.133955	0.25469	0.525951	0.626733	0.733	0.332089	0.0211802	2.45106	4	0	0.65342	1.11935	3	0	0.772405
SGLT2 inhibition	10085_25_STAR_STAR	Inverse variance weighted (fixed effects)	5	-0.307577	0.30405	0.31173	0.510131	-0.903516	0.288362	0.735226	0.405143	1.33424	Raw	-0.307577	0.0913428	-3.36728	0.0281144	0.992	0.77615	0.0053362	0.361009	4	0	0.985543	0.26428	3	0	0.9666
SGLT2 inhibition	10085_25_STAR_STAR	MR Egger	5	-0.726839	1.38192	0.635317	0.999923	-3.43541	1.98173	0.483434	0.0322123	7.25527	Raw	-0.307577	0.0913428	-3.36728	0.0281144	0.992	0.77615	0.0053362	0.361009	4	0	0.985543	0.26428	3	0	0.9666
SGLT2 inhibition	10085_25_STAR_STAR	Weighted median	5	-0.307169	0.359532	0.392907	0.709749	-1.01185	0.397514	0.735527	0.363545	1.48812	Raw	-0.307577	0.0913428	-3.36728	0.0281144	0.992	0.77615	0.0053362	0.361009	4	0	0.985543	0.26428	3	0	0.9666
SGLT2 inhibition	10085_25_STAR_STAR	Simple mode	5	-0.202277	0.436422	0.667111	0.922551	-1.05766	0.653111	0.816869	0.347266	1.92151	Raw	-0.307577	0.0913428	-3.36728	0.0281144	0.992	0.77615	0.0053362	0.361009	4	0	0.985543	0.26428	3	0	0.9666
SGLT2 inhibition	10085_25_STAR_STAR	Weighted mode	5	-0.333428	0.458046	0.506977	0.962483	-1.2312	0.564342	0.716463	0.291943	1.75829	Raw	-0.307577	0.0913428	-3.36728	0.0281144	0.992	0.77615	0.0053362	0.361009	4	0	0.985543	0.26428	3	0	0.9666
SGLT2 inhibition	10086_39_CBS_CBS	Inverse variance weighted (fixed effects)	5	-0.0852557	0.29616	0.773446	0.868754	-0.66573	0.495218	0.918277	0.513898	1.64086	Raw	-0.0852557	0.304758	-0.279749	0.79354	0.443	0.240264	-0.0245053	4.23562	4	5.56273	0.375057	2.10234	3	0	0.551439
SGLT2 inhibition	10086_39_CBS_CBS	MR Egger	5	1.84204	1.35237	0.266427	0.999923	-0.808615	4.49269	6.30939	0.445475	89.3617	Raw	-0.0852557	0.304758	-0.279749	0.79354	0.443	0.240264	-0.0245053	4.23562	4	5.56273	0.375057	2.10234	3	0	0.551439
SGLT2 inhibition	10086_39_CBS_CBS	Weighted median	5	-0.00708066	0.385921	0.985362	0.995375	-0.763486	0.749325	0.992944	0.466039	2.11557	Raw	-0.0852557	0.304758	-0.279749	0.79354	0.443	0.240264	-0.0245053	4.23562	4	5.56273	0.375057	2.10234	3	0	0.551439
SGLT2 inhibition	10086_39_CBS_CBS	Simple mode	5	-0.10585	0.472021	0.833552	0.962594	-1.03101	0.819311	0.899559	0.356646	2.26894	Raw	-0.0852557	0.304758	-0.279749	0.79354	0.443	0.240264	-0.0245053	4.23562	4	5.56273	0.375057	2.10234	3	0	0.551439
SGLT2 inhibition	10086_39_CBS_CBS	Weighted mode	5	-0.0323578	0.441776	0.945128	0.996589	-0.898238	0.833522	0.96816	0.407287	2.30141	Raw	-0.0852557	0.304758	-0.279749	0.79354	0.443	0.240264	-0.0245053	4.23562	4	5.56273	0.375057	2.10234	3	0	0.551439
SGLT2 inhibition	10087_10_CRYAA_Alpha_crystallin_A_chain	Inverse variance weighted (fixed effects)	5	0.0522181	0.300383	0.861992	0.922347	-0.536532	0.640968	1.05361	0.584773	1.89832	Raw	0.0522181	0.171413	0.304634	0.775837	0.856	0.820506	-0.00421136	1.30255	4	0	0.860942	1.24131	3	0	0.743116
SGLT2 inhibition	10087_10_CRYAA_Alpha_crystallin_A_chain	MR Egger	5	0.382255	1.36699	0.797931	0.999923	-2.29705	3.06156	1.46559	0.100555	21.3608	Raw	0.0522181	0.171413	0.304634	0.775837	0.856	0.820506	-0.00421136	1.30255	4	0	0.860942	1.24131	3	0	0.743116
SGLT2 inhibition	10087_10_CRYAA_Alpha_crystallin_A_chain	Weighted median	5	-0.0736071	0.359792	0.837898	0.943021	-0.778799	0.631585	0.929037	0.458957	1.88059	Raw	0.0522181	0.171413	0.304634	0.775837	0.856	0.820506	-0.00421136	1.30255	4	0	0.860942	1.24131	3	0	0.743116
SGLT2 inhibition	10087_10_CRYAA_Alpha_crystallin_A_chain	Simple mode	5	-0.237604	0.490092	0.65316	0.922551	-1.19818	0.722976	0.788515	0.301742	2.06056	Raw	0.0522181	0.171413	0.304634	0.775837	0.856	0.820506	-0.00421136	1.30255	4	0	0.860942	1.24131	3	0	0.743116
SGLT2 inhibition	10087_10_CRYAA_Alpha_crystallin_A_chain	Weighted mode	5	-0.263034	0.463063	0.600382	0.962483	-1.17064	0.64457	0.768716	0.310169	1.90517	Raw	0.0522181	0.171413	0.304634	0.775837	0.856	0.820506	-0.00421136	1.30255	4	0	0.860942	1.24131	3	0	0.743116
SGLT2 inhibition	10088_37_APRT_APT	Inverse variance weighted (fixed effects)	5	-1.17774	0.309807	0.000143801	0.00977574	-1.78497	-0.570521	0.307973	0.167803	0.565231	Raw	-1.17774	0.197215	-5.97189	0.00394992	0.877	0.374805	-0.0182318	1.6209	4	0	0.805032	0.539368	3	0	0.910161
SGLT2 inhibition	10088_37_APRT_APT	MR Egger	5	0.251927	1.40921	0.869508	0.999923	-2.51012	3.01397	1.2865	0.0812589	20.3681	Raw	-1.17774	0.197215	-5.97189	0.00394992	0.877	0.374805	-0.0182318	1.6209	4	0	0.805032	0.539368	3	0	0.910161
SGLT2 inhibition	10088_37_APRT_APT	Weighted median	5	-1.11163	0.415386	0.00744763	0.373338	-1.92579	-0.297473	0.329022	0.145761	0.742692	Raw	-1.17774	0.197215	-5.97189	0.00394992	0.877	0.374805	-0.0182318	1.6209	4	0	0.805032	0.539368	3	0	0.910161
SGLT2 inhibition	10088_37_APRT_APT	Simple mode	5	-1.18273	0.530943	0.0898499	0.876294	-2.22338	-0.142081	0.306441	0.108243	0.867551	Raw	-1.17774	0.197215	-5.97189	0.00394992	0.877	0.374805	-0.0182318	1.6209	4	0	0.805032	0.539368	3	0	0.910161
SGLT2 inhibition	10088_37_APRT_APT	Weighted mode	5	-1.10888	0.489337	0.0860987	0.962483	-2.06798	-0.149781	0.329928	0.126441	0.860896	Raw	-1.17774	0.197215	-5.97189	0.00394992	0.877	0.374805	-0.0182318	1.6209	4	0	0.805032	0.539368	3	0	0.910161
SGLT2 inhibition	10089_7_ASMTL_ASML	Inverse variance weighted (fixed effects)	5	-0.777604	0.310147	0.0121687	0.0724329	-1.38549	-0.169716	0.459506	0.250201	0.843904	Raw	-0.777604	0.228888	-3.39731	0.0273449	0.778	0.358106	-0.019113	2.17857	4	0	0.702955	1.0058	3	0	0.799849
SGLT2 inhibition	10089_7_ASMTL_ASML	MR Egger	5	0.719998	1.41725	0.646434	0.999923	-2.05781	3.49781	2.05443	0.127733	33.0429	Raw	-0.777604	0.228888	-3.39731	0.0273449	0.778	0.358106	-0.019113	2.17857	4	0	0.702955	1.0058	3	0	0.799849
SGLT2 inhibition	10089_7_ASMTL_ASML	Weighted median	5	-0.665234	0.399566	0.0959346	0.450854	-1.44838	0.117916	0.514153	0.23495	1.12515	Raw	-0.777604	0.228888	-3.39731	0.0273449	0.778	0.358106	-0.019113	2.17857	4	0	0.702955	1.0058	3	0	0.799849
SGLT2 inhibition	10089_7_ASMTL_ASML	Simple mode	5	-0.61656	0.526329	0.306441	0.876294	-1.64816	0.415044	0.539798	0.192403	1.51444	Raw	-0.777604	0.228888	-3.39731	0.0273449	0.778	0.358106	-0.019113	2.17857	4	0	0.702955	1.0058	3	0	0.799849
SGLT2 inhibition	10089_7_ASMTL_ASML	Weighted mode	5	-0.580609	0.438746	0.256295	0.962483	-1.44055	0.279333	0.559557	0.236797	1.32225	Raw	-0.777604	0.228888	-3.39731	0.0273449	0.778	0.358106	-0.019113	2.17857	4	0	0.702955	1.0058	3	0	0.799849
SGLT2 inhibition	10336_3_STUB1_CHIP	Inverse variance weighted (fixed effects)	5	-0.666155	0.300578	0.0266744	0.112005	-1.25529	-0.0770228	0.51368	0.284994	0.925869	Raw	-0.666155	0.159052	-4.18828	0.0138257	0.894	0.383795	-0.0173606	1.12002	4	0	0.891083	0.0845425	3	0	0.993626
SGLT2 inhibition	10336_3_STUB1_CHIP	MR Egger	5	0.695834	1.37179	0.646919	0.999923	-1.99287	3.38454	2.00538	0.136304	29.5044	Raw	-0.666155	0.159052	-4.18828	0.0138257	0.894	0.383795	-0.0173606	1.12002	4	0	0.891083	0.0845425	3	0	0.993626
SGLT2 inhibition	10336_3_STUB1_CHIP	Weighted median	5	-0.704331	0.373679	0.0594494	0.407411	-1.43674	0.0280801	0.494439	0.237701	1.02848	Raw	-0.666155	0.159052	-4.18828	0.0138257	0.894	0.383795	-0.0173606	1.12002	4	0	0.891083	0.0845425	3	0	0.993626
SGLT2 inhibition	10336_3_STUB1_CHIP	Simple mode	5	-0.775004	0.474886	0.17802	0.876294	-1.70578	0.155772	0.460702	0.181631	1.16856	Raw	-0.666155	0.159052	-4.18828	0.0138257	0.894	0.383795	-0.0173606	1.12002	4	0	0.891083	0.0845425	3	0	0.993626
SGLT2 inhibition	10336_3_STUB1_CHIP	Weighted mode	5	-0.759061	0.458248	0.172974	0.962483	-1.65723	0.139105	0.468106	0.190667	1.14925	Raw	-0.666155	0.159052	-4.18828	0.0138257	0.894	0.383795	-0.0173606	1.12002	4	0	0.891083	0.0845425	3	0	0.993626
SGLT2 inhibition	10339_48_ENO2_NSE	Inverse variance weighted (fixed effects)	5	-0.598739	0.312841	0.0556359	0.177311	-1.21191	0.0144292	0.549504	0.297629	1.01453	Raw	-0.598739	0.235252	-2.5451	0.0636355	0.721	0.472273	-0.0144299	2.26193	4	0	0.687709	1.58944	3	0	0.661787
SGLT2 inhibition	10339_48_ENO2_NSE	MR Egger	5	0.531164	1.41291	0.731974	0.999923	-2.23814	3.30046	1.70091	0.106657	27.1252	Raw	-0.598739	0.235252	-2.5451	0.0636355	0.721	0.472273	-0.0144299	2.26193	4	0	0.687709	1.58944	3	0	0.661787
SGLT2 inhibition	10339_48_ENO2_NSE	Weighted median	5	-0.411049	0.395386	0.298519	0.639609	-1.186	0.363907	0.662955	0.305439	1.43894	Raw	-0.598739	0.235252	-2.5451	0.0636355	0.721	0.472273	-0.0144299	2.26193	4	0	0.687709	1.58944	3	0	0.661787
SGLT2 inhibition	10339_48_ENO2_NSE	Simple mode	5	-0.35412	0.55524	0.558299	0.903992	-1.44239	0.734151	0.701791	0.236362	2.08371	Raw	-0.598739	0.235252	-2.5451	0.0636355	0.721	0.472273	-0.0144299	2.26193	4	0	0.687709	1.58944	3	0	0.661787
SGLT2 inhibition	10339_48_ENO2_NSE	Weighted mode	5	-0.32637	0.486102	0.538746	0.962483	-1.27913	0.626391	0.721538	0.278279	1.87085	Raw	-0.598739	0.235252	-2.5451	0.0636355	0.721	0.472273	-0.0144299	2.26193	4	0	0.687709	1.58944	3	0	0.661787
SGLT2 inhibition	10342_55_PIAS4_PIAS4	Inverse variance weighted (fixed effects)	5	-0.315274	0.289151	0.275562	0.473234	-0.882011	0.251462	0.729589	0.41395	1.2859	Raw	-0.315274	0.195477	-1.61285	0.182073	0.816	0.418653	-0.0159004	1.8281	4	0	0.767337	0.953414	3	0	0.812522
SGLT2 inhibition	10342_55_PIAS4_PIAS4	MR Egger	5	0.928408	1.36086	0.544054	0.999923	-1.73888	3.5957	2.53048	0.175716	36.4413	Raw	-0.315274	0.195477	-1.61285	0.182073	0.816	0.418653	-0.0159004	1.8281	4	0	0.767337	0.953414	3	0	0.812522
SGLT2 inhibition	10342_55_PIAS4_PIAS4	Weighted median	5	-0.226546	0.357832	0.526664	0.793435	-0.927897	0.474805	0.797283	0.395384	1.6077	Raw	-0.315274	0.195477	-1.61285	0.182073	0.816	0.418653	-0.0159004	1.8281	4	0	0.767337	0.953414	3	0	0.812522
SGLT2 inhibition	10342_55_PIAS4_PIAS4	Simple mode	5	-0.219089	0.438811	0.643795	0.922551	-1.07916	0.640981	0.80325	0.339881	1.89834	Raw	-0.315274	0.195477	-1.61285	0.182073	0.816	0.418653	-0.0159004	1.8281	4	0	0.767337	0.953414	3	0	0.812522
SGLT2 inhibition	10342_55_PIAS4_PIAS4	Weighted mode	5	-0.206297	0.400912	0.63398	0.962483	-0.992084	0.57949	0.813591	0.370803	1.78513	Raw	-0.315274	0.195477	-1.61285	0.182073	0.816	0.418653	-0.0159004	1.8281	4	0	0.767337	0.953414	3	0	0.812522
SGLT2 inhibition	10344_334_IL10RA_IL_10_Ra	Inverse variance weighted (fixed effects)	5	-0.567181	0.302596	0.0608772	0.187238	-1.16027	0.0259064	0.567122	0.313402	1.02624	Raw	-0.567181	0.14294	-3.96796	0.0165669	0.95	0.48065	0.0139535	0.892571	4	0	0.925624	0.247592	3	0	0.969564
SGLT2 inhibition	10344_334_IL10RA_IL_10_Ra	MR Egger	5	-1.65817	1.39175	0.319153	0.999923	-4.38599	1.06966	0.190488	0.0124505	2.9144	Raw	-0.567181	0.14294	-3.96796	0.0165669	0.95	0.48065	0.0139535	0.892571	4	0	0.925624	0.247592	3	0	0.969564
SGLT2 inhibition	10344_334_IL10RA_IL_10_Ra	Weighted median	5	-0.630546	0.36608	0.0849925	0.435476	-1.34806	0.0869713	0.532301	0.259743	1.09087	Raw	-0.567181	0.14294	-3.96796	0.0165669	0.95	0.48065	0.0139535	0.892571	4	0	0.925624	0.247592	3	0	0.969564
SGLT2 inhibition	10344_334_IL10RA_IL_10_Ra	Simple mode	5	-0.640072	0.499506	0.26929	0.876294	-1.6191	0.338959	0.527254	0.198076	1.40349	Raw	-0.567181	0.14294	-3.96796	0.0165669	0.95	0.48065	0.0139535	0.892571	4	0	0.925624	0.247592	3	0	0.969564
SGLT2 inhibition	10344_334_IL10RA_IL_10_Ra	Weighted mode	5	-0.675044	0.460414	0.216485	0.962483	-1.57746	0.227367	0.509134	0.2065	1.25529	Raw	-0.567181	0.14294	-3.96796	0.0165669	0.95	0.48065	0.0139535	0.892571	4	0	0.925624	0.247592	3	0	0.969564
SGLT2 inhibition	10346_5_STAT3_STAT3	Inverse variance weighted (fixed effects)	5	-1.07143	0.308372	0.000511859	0.0154525	-1.67584	-0.467021	0.342518	0.187151	0.626867	Raw	-1.07143	0.320476	-3.34325	0.0287486	0.478	0.250402	-0.0248751	4.32016	4	7.41078	0.364408	2.30065	3	0	0.512397
SGLT2 inhibition	10346_5_STAT3_STAT3	MR Egger	5	0.878767	1.40654	0.576414	0.999923	-1.87805	3.63559	2.40793	0.152887	37.9241	Raw	-1.07143	0.320476	-3.34325	0.0287486	0.478	0.250402	-0.0248751	4.32016	4	7.41078	0.364408	2.30065	3	0	0.512397
SGLT2 inhibition	10346_5_STAT3_STAT3	Weighted median	5	-0.804124	0.395642	0.0421076	0.390089	-1.57958	-0.0286664	0.44748	0.206061	0.971741	Raw	-1.07143	0.320476	-3.34325	0.0287486	0.478	0.250402	-0.0248751	4.32016	4	7.41078	0.364408	2.30065	3	0	0.512397
SGLT2 inhibition	10346_5_STAT3_STAT3	Simple mode	5	-0.70572	0.526603	0.251261	0.876294	-1.73786	0.326422	0.493753	0.175896	1.386	Raw	-1.07143	0.320476	-3.34325	0.0287486	0.478	0.250402	-0.0248751	4.32016	4	7.41078	0.364408	2.30065	3	0	0.512397
SGLT2 inhibition	10346_5_STAT3_STAT3	Weighted mode	5	-0.745872	0.474419	0.19101	0.962483	-1.67573	0.183989	0.47432	0.187171	1.202	Raw	-1.07143	0.320476	-3.34325	0.0287486	0.478	0.250402	-0.0248751	4.32016	4	7.41078	0.364408	2.30065	3	0	0.512397
SGLT2 inhibition	10356_21_JUN_c_Jun	Inverse variance weighted (fixed effects)	5	0.0884102	0.300976	0.768953	0.866739	-0.501504	0.678324	1.09244	0.605619	1.97057	Raw	0.0884102	0.164884	0.536197	0.620252	0.844	0.503977	0.012997	1.20047	4	0	0.878021	0.627131	3	0	0.890194
SGLT2 inhibition	10356_21_JUN_c_Jun	MR Egger	5	-0.929926	1.37815	0.548174	0.999923	-3.63111	1.77125	0.394583	0.0264869	5.87822	Raw	0.0884102	0.164884	0.536197	0.620252	0.844	0.503977	0.012997	1.20047	4	0	0.878021	0.627131	3	0	0.890194
SGLT2 inhibition	10356_21_JUN_c_Jun	Weighted median	5	0.00840868	0.363857	0.981563	0.994231	-0.70475	0.721568	1.00844	0.494232	2.05766	Raw	0.0884102	0.164884	0.536197	0.620252	0.844	0.503977	0.012997	1.20047	4	0	0.878021	0.627131	3	0	0.890194
SGLT2 inhibition	10356_21_JUN_c_Jun	Simple mode	5	-0.0356351	0.501024	0.946713	0.986733	-1.01764	0.946371	0.964992	0.361446	2.57634	Raw	0.0884102	0.164884	0.536197	0.620252	0.844	0.503977	0.012997	1.20047	4	0	0.878021	0.627131	3	0	0.890194
SGLT2 inhibition	10356_21_JUN_c_Jun	Weighted mode	5	-0.0970981	0.446755	0.838579	0.979701	-0.972738	0.778542	0.907467	0.378046	2.17829	Raw	0.0884102	0.164884	0.536197	0.620252	0.844	0.503977	0.012997	1.20047	4	0	0.878021	0.627131	3	0	0.890194
SGLT2 inhibition	10361_25_OAS1_OAS1	Inverse variance weighted (fixed effects)	5	-0.717931	0.296927	0.0156118	0.0807407	-1.29991	-0.135953	0.487761	0.272557	0.872884	Raw	-0.717931	0.150079	-4.78369	0.00875189	0.903	0.405731	-0.0162677	1.02188	4	0	0.906461	0.0906591	3	0	0.992934
SGLT2 inhibition	10361_25_OAS1_OAS1	MR Egger	5	0.556243	1.35337	0.708663	0.999923	-2.09635	3.20884	1.74411	0.122904	24.7503	Raw	-0.717931	0.150079	-4.78369	0.00875189	0.903	0.405731	-0.0162677	1.02188	4	0	0.906461	0.0906591	3	0	0.992934
SGLT2 inhibition	10361_25_OAS1_OAS1	Weighted median	5	-0.592191	0.358446	0.0985131	0.454111	-1.29475	0.110364	0.553114	0.273967	1.11668	Raw	-0.717931	0.150079	-4.78369	0.00875189	0.903	0.405731	-0.0162677	1.02188	4	0	0.906461	0.0906591	3	0	0.992934
SGLT2 inhibition	10361_25_OAS1_OAS1	Simple mode	5	-0.68649	0.466404	0.215029	0.876294	-1.60064	0.227661	0.50334	0.201767	1.25566	Raw	-0.717931	0.150079	-4.78369	0.00875189	0.903	0.405731	-0.0162677	1.02188	4	0	0.906461	0.0906591	3	0	0.992934
SGLT2 inhibition	10361_25_OAS1_OAS1	Weighted mode	5	-0.600833	0.438637	0.242616	0.962483	-1.46056	0.258895	0.548355	0.232106	1.2955	Raw	-0.717931	0.150079	-4.78369	0.00875189	0.903	0.405731	-0.0162677	1.02188	4	0	0.906461	0.0906591	3	0	0.992934
SGLT2 inhibition	10362_35_MYC_c_Myc	Inverse variance weighted (fixed effects)	5	-0.0631761	0.302928	0.834799	0.907188	-0.656916	0.530563	0.938778	0.518448	1.69989	Raw	-0.0631761	0.196774	-0.321059	0.76424	0.814	0.336076	-0.0195433	1.68778	4	0	0.792937	0.381882	3	0	0.943959
SGLT2 inhibition	10362_35_MYC_c_Myc	MR Egger	5	1.46981	1.37526	0.363539	0.999923	-1.22569	4.16531	4.3484	0.293554	64.4127	Raw	-0.0631761	0.196774	-0.321059	0.76424	0.814	0.336076	-0.0195433	1.68778	4	0	0.792937	0.381882	3	0	0.943959
SGLT2 inhibition	10362_35_MYC_c_Myc	Weighted median	5	0.114847	0.357719	0.748171	0.900087	-0.586284	0.815977	1.1217	0.556391	2.26138	Raw	-0.0631761	0.196774	-0.321059	0.76424	0.814	0.336076	-0.0195433	1.68778	4	0	0.792937	0.381882	3	0	0.943959
SGLT2 inhibition	10362_35_MYC_c_Myc	Simple mode	5	0.151584	0.458882	0.757725	0.945905	-0.747825	1.05099	1.16368	0.473395	2.86049	Raw	-0.0631761	0.196774	-0.321059	0.76424	0.814	0.336076	-0.0195433	1.68778	4	0	0.792937	0.381882	3	0	0.943959
SGLT2 inhibition	10362_35_MYC_c_Myc	Weighted mode	5	0.14034	0.432861	0.762021	0.969727	-0.708067	0.988747	1.15066	0.492595	2.68786	Raw	-0.0631761	0.196774	-0.321059	0.76424	0.814	0.336076	-0.0195433	1.68778	4	0	0.792937	0.381882	3	0	0.943959
SGLT2 inhibition	10363_13_SMAD3_SMAD3	Inverse variance weighted (fixed effects)	5	-0.927593	0.30901	0.00268366	0.0319874	-1.53325	-0.321934	0.395505	0.215833	0.724746	Raw	-0.927593	0.254748	-3.64122	0.021941	0.698	0.341343	-0.019764	2.71855	4	0	0.605972	1.44591	3	0	0.694809
SGLT2 inhibition	10363_13_SMAD3_SMAD3	MR Egger	5	0.62186	1.40782	0.688594	0.999923	-2.13747	3.3812	1.86239	0.117952	29.4059	Raw	-0.927593	0.254748	-3.64122	0.021941	0.698	0.341343	-0.019764	2.71855	4	0	0.605972	1.44591	3	0	0.694809
SGLT2 inhibition	10363_13_SMAD3_SMAD3	Weighted median	5	-0.728143	0.391506	0.0629063	0.411151	-1.49549	0.0392081	0.482805	0.224138	1.03999	Raw	-0.927593	0.254748	-3.64122	0.021941	0.698	0.341343	-0.019764	2.71855	4	0	0.605972	1.44591	3	0	0.694809
SGLT2 inhibition	10363_13_SMAD3_SMAD3	Simple mode	5	-0.663983	0.524971	0.274613	0.876294	-1.69293	0.36496	0.514797	0.18398	1.44046	Raw	-0.927593	0.254748	-3.64122	0.021941	0.698	0.341343	-0.019764	2.71855	4	0	0.605972	1.44591	3	0	0.694809
SGLT2 inhibition	10363_13_SMAD3_SMAD3	Weighted mode	5	-0.680477	0.472468	0.223218	0.962483	-1.60651	0.24556	0.506375	0.200586	1.27834	Raw	-0.927593	0.254748	-3.64122	0.021941	0.698	0.341343	-0.019764	2.71855	4	0	0.605972	1.44591	3	0	0.694809
SGLT2 inhibition	10364_6_SMAD2_SMAD2	Inverse variance weighted (fixed effects)	5	-0.943535	0.310482	0.00237416	0.0296011	-1.55208	-0.33499	0.38925	0.211807	0.715345	Raw	-0.943535	0.266682	-3.53805	0.0240555	0.664	0.424494	-0.0161891	2.95104	4	0	0.566053	2.10081	3	0	0.551749
SGLT2 inhibition	10364_6_SMAD2_SMAD2	MR Egger	5	0.326252	1.41166	0.832093	0.999923	-2.4406	3.09311	1.38576	0.0871082	22.0455	Raw	-0.943535	0.266682	-3.53805	0.0240555	0.664	0.424494	-0.0161891	2.95104	4	0	0.566053	2.10081	3	0	0.551749
SGLT2 inhibition	10364_6_SMAD2_SMAD2	Weighted median	5	-0.82513	0.397933	0.0381219	0.381183	-1.60508	-0.045182	0.438178	0.200874	0.955824	Raw	-0.943535	0.266682	-3.53805	0.0240555	0.664	0.424494	-0.0161891	2.95104	4	0	0.566053	2.10081	3	0	0.551749
SGLT2 inhibition	10364_6_SMAD2_SMAD2	Simple mode	5	-0.704658	0.533224	0.25685	0.876294	-1.74978	0.340461	0.494278	0.173813	1.4056	Raw	-0.943535	0.266682	-3.53805	0.0240555	0.664	0.424494	-0.0161891	2.95104	4	0	0.566053	2.10081	3	0	0.551749
SGLT2 inhibition	10364_6_SMAD2_SMAD2	Weighted mode	5	-0.729426	0.486169	0.207913	0.962483	-1.68232	0.223465	0.482186	0.185943	1.2504	Raw	-0.943535	0.266682	-3.53805	0.0240555	0.664	0.424494	-0.0161891	2.95104	4	0	0.566053	2.10081	3	0	0.551749
SGLT2 inhibition	10366_11_PDGFRA_PDGFRA	Inverse variance weighted (fixed effects)	5	-0.0873493	0.302578	0.772824	0.868754	-0.680402	0.505703	0.916357	0.506413	1.65815	Raw	-0.0873493	0.0973773	-0.897019	0.420417	0.974	0.839982	-0.00379757	0.414287	4	0	0.981291	0.365881	3	0	0.947197
SGLT2 inhibition	10366_11_PDGFRA_PDGFRA	MR Egger	5	0.210577	1.38752	0.889004	0.999923	-2.50897	2.93012	1.23439	0.0813521	18.7299	Raw	-0.0873493	0.0973773	-0.897019	0.420417	0.974	0.839982	-0.00379757	0.414287	4	0	0.981291	0.365881	3	0	0.947197
SGLT2 inhibition	10366_11_PDGFRA_PDGFRA	Weighted median	5	-0.148575	0.348555	0.669918	0.868058	-0.831742	0.534592	0.861935	0.43529	1.70675	Raw	-0.0873493	0.0973773	-0.897019	0.420417	0.974	0.839982	-0.00379757	0.414287	4	0	0.981291	0.365881	3	0	0.947197
SGLT2 inhibition	10366_11_PDGFRA_PDGFRA	Simple mode	5	-0.263862	0.467529	0.602642	0.913954	-1.18022	0.652495	0.768079	0.307211	1.92033	Raw	-0.0873493	0.0973773	-0.897019	0.420417	0.974	0.839982	-0.00379757	0.414287	4	0	0.981291	0.365881	3	0	0.947197
SGLT2 inhibition	10366_11_PDGFRA_PDGFRA	Weighted mode	5	-0.27512	0.445751	0.570499	0.962483	-1.14879	0.598551	0.759481	0.31702	1.81948	Raw	-0.0873493	0.0973773	-0.897019	0.420417	0.974	0.839982	-0.00379757	0.414287	4	0	0.981291	0.365881	3	0	0.947197
SGLT2 inhibition	10370_21_STAT1_STAT1	Inverse variance weighted (fixed effects)	5	-0.326147	0.278889	0.242223	0.436216	-0.87277	0.220476	0.721699	0.417793	1.24667	Raw	-0.326147	0.217748	-1.49782	0.208537	0.71	0.294979	-0.0218599	2.4384	4	0	0.6557	0.836375	3	0	0.840748
SGLT2 inhibition	10370_21_STAT1_STAT1	MR Egger	5	1.37929	1.37597	0.390007	0.999923	-1.31762	4.0762	3.97208	0.267772	58.9211	Raw	-0.326147	0.217748	-1.49782	0.208537	0.71	0.294979	-0.0218599	2.4384	4	0	0.6557	0.836375	3	0	0.840748
SGLT2 inhibition	10370_21_STAT1_STAT1	Weighted median	5	-0.225068	0.322973	0.485887	0.774002	-0.858095	0.407958	0.798462	0.423969	1.50374	Raw	-0.326147	0.217748	-1.49782	0.208537	0.71	0.294979	-0.0218599	2.4384	4	0	0.6557	0.836375	3	0	0.840748
SGLT2 inhibition	10370_21_STAT1_STAT1	Simple mode	5	-0.158692	0.429883	0.730724	0.936525	-1.00126	0.683878	0.853259	0.367415	1.98155	Raw	-0.326147	0.217748	-1.49782	0.208537	0.71	0.294979	-0.0218599	2.4384	4	0	0.6557	0.836375	3	0	0.840748
SGLT2 inhibition	10370_21_STAT1_STAT1	Weighted mode	5	-0.130646	0.358626	0.734079	0.969045	-0.833552	0.572261	0.877529	0.434503	1.77227	Raw	-0.326147	0.217748	-1.49782	0.208537	0.71	0.294979	-0.0218599	2.4384	4	0	0.6557	0.836375	3	0	0.840748
SGLT2 inhibition	10372_18_STAT6_STAT6	Inverse variance weighted (fixed effects)	5	-1.1678	0.305696	0.000133381	0.00977574	-1.76696	-0.568634	0.311051	0.170851	0.566298	Raw	-1.1678	0.235718	-4.95421	0.00773793	0.755	0.342026	-0.0195533	2.3783	4	0	0.666552	1.10991	3	0	0.774683
SGLT2 inhibition	10372_18_STAT6_STAT6	MR Egger	5	0.363975	1.39402	0.810916	0.999923	-2.36831	3.09626	1.43904	0.0936392	22.115	Raw	-1.1678	0.235718	-4.95421	0.00773793	0.755	0.342026	-0.0195533	2.3783	4	0	0.666552	1.10991	3	0	0.774683
SGLT2 inhibition	10372_18_STAT6_STAT6	Weighted median	5	-0.972392	0.41061	0.0178765	0.373338	-1.77719	-0.167597	0.378177	0.169113	0.845695	Raw	-1.1678	0.235718	-4.95421	0.00773793	0.755	0.342026	-0.0195533	2.3783	4	0	0.666552	1.10991	3	0	0.774683
SGLT2 inhibition	10372_18_STAT6_STAT6	Simple mode	5	-0.913401	0.516515	0.151724	0.876294	-1.92577	0.0989686	0.401158	0.145763	1.10403	Raw	-1.1678	0.235718	-4.95421	0.00773793	0.755	0.342026	-0.0195533	2.3783	4	0	0.666552	1.10991	3	0	0.774683
SGLT2 inhibition	10372_18_STAT6_STAT6	Weighted mode	5	-0.923416	0.45011	0.109499	0.962483	-1.80563	-0.041201	0.39716	0.164371	0.959636	Raw	-1.1678	0.235718	-4.95421	0.00773793	0.755	0.342026	-0.0195533	2.3783	4	0	0.666552	1.10991	3	0	0.774683
SGLT2 inhibition	10390_21_ZNRF3_ZNRF3	Inverse variance weighted (fixed effects)	5	-0.626687	0.306236	0.0407154	0.144375	-1.22691	-0.0264638	0.534359	0.293197	0.973883	Raw	-0.626687	0.276176	-2.26916	0.0858072	0.577	0.262387	-0.0238955	3.25325	4	0	0.516373	1.35825	3	0	0.715349
SGLT2 inhibition	10390_21_ZNRF3_ZNRF3	MR Egger	5	1.24781	1.3957	0.437178	0.999923	-1.48778	3.98339	3.48269	0.225875	53.6985	Raw	-0.626687	0.276176	-2.26916	0.0858072	0.577	0.262387	-0.0238955	3.25325	4	0	0.516373	1.35825	3	0	0.715349
SGLT2 inhibition	10390_21_ZNRF3_ZNRF3	Weighted median	5	-0.293177	0.392369	0.454945	0.75704	-1.06222	0.475867	0.74589	0.345687	1.60941	Raw	-0.626687	0.276176	-2.26916	0.0858072	0.577	0.262387	-0.0238955	3.25325	4	0	0.516373	1.35825	3	0	0.715349
SGLT2 inhibition	10390_21_ZNRF3_ZNRF3	Simple mode	5	-0.305446	0.53757	0.600279	0.913954	-1.35908	0.748192	0.736795	0.256896	2.11318	Raw	-0.626687	0.276176	-2.26916	0.0858072	0.577	0.262387	-0.0238955	3.25325	4	0	0.516373	1.35825	3	0	0.715349
SGLT2 inhibition	10390_21_ZNRF3_ZNRF3	Weighted mode	5	-0.287504	0.450162	0.557775	0.962483	-1.16982	0.594814	0.750134	0.310422	1.81269	Raw	-0.626687	0.276176	-2.26916	0.0858072	0.577	0.262387	-0.0238955	3.25325	4	0	0.516373	1.35825	3	0	0.715349
SGLT2 inhibition	10391_1_ANGPTL3_ANGL3	Inverse variance weighted (fixed effects)	5	0.117779	0.306075	0.700382	0.82373	-0.482128	0.717686	1.125	0.617468	2.04969	Raw	0.117779	0.227878	0.516852	0.632522	0.667	0.2676	0.0233851	2.21722	4	0	0.695879	0.373308	3	0	0.945699
SGLT2 inhibition	10391_1_ANGPTL3_ANGL3	MR Egger	5	-1.71536	1.38424	0.30338	0.999923	-4.42846	0.997747	0.179899	0.0119328	2.71216	Raw	0.117779	0.227878	0.516852	0.632522	0.667	0.2676	0.0233851	2.21722	4	0	0.695879	0.373308	3	0	0.945699
SGLT2 inhibition	10391_1_ANGPTL3_ANGL3	Weighted median	5	0.167164	0.375783	0.656434	0.861615	-0.56937	0.903699	1.18195	0.565882	2.46872	Raw	0.117779	0.227878	0.516852	0.632522	0.667	0.2676	0.0233851	2.21722	4	0	0.695879	0.373308	3	0	0.945699
SGLT2 inhibition	10391_1_ANGPTL3_ANGL3	Simple mode	5	0.258131	0.520904	0.646205	0.922551	-0.76284	1.2791	1.29451	0.46634	3.59341	Raw	0.117779	0.227878	0.516852	0.632522	0.667	0.2676	0.0233851	2.21722	4	0	0.695879	0.373308	3	0	0.945699
SGLT2 inhibition	10391_1_ANGPTL3_ANGL3	Weighted mode	5	0.253345	0.504419	0.64188	0.962483	-0.735316	1.24201	1.28833	0.479354	3.46255	Raw	0.117779	0.227878	0.516852	0.632522	0.667	0.2676	0.0233851	2.21722	4	0	0.695879	0.373308	3	0	0.945699
SGLT2 inhibition	10396_6_MCL1_Mcl_1	Inverse variance weighted (fixed effects)	5	-0.0874067	0.298529	0.769682	0.866993	-0.672525	0.497711	0.916304	0.510418	1.64495	Raw	-0.0874067	0.114396	-0.76407	0.487409	0.94	0.763529	-0.00561472	0.587366	4	0	0.964457	0.478879	3	0	0.923506
SGLT2 inhibition	10396_6_MCL1_Mcl_1	MR Egger	5	0.350119	1.36149	0.813685	0.999923	-2.3184	3.01864	1.41924	0.0984312	20.4634	Raw	-0.0874067	0.114396	-0.76407	0.487409	0.94	0.763529	-0.00561472	0.587366	4	0	0.964457	0.478879	3	0	0.923506
SGLT2 inhibition	10396_6_MCL1_Mcl_1	Weighted median	5	-0.0275791	0.360969	0.939098	0.984104	-0.735078	0.67992	0.972798	0.479468	1.97372	Raw	-0.0874067	0.114396	-0.76407	0.487409	0.94	0.763529	-0.00561472	0.587366	4	0	0.964457	0.478879	3	0	0.923506
SGLT2 inhibition	10396_6_MCL1_Mcl_1	Simple mode	5	-0.284456	0.460472	0.570175	0.905491	-1.18698	0.618069	0.752424	0.305141	1.85534	Raw	-0.0874067	0.114396	-0.76407	0.487409	0.94	0.763529	-0.00561472	0.587366	4	0	0.964457	0.478879	3	0	0.923506
SGLT2 inhibition	10396_6_MCL1_Mcl_1	Weighted mode	5	0.115252	0.462376	0.815436	0.976661	-0.791005	1.02151	1.12216	0.453389	2.77738	Raw	-0.0874067	0.114396	-0.76407	0.487409	0.94	0.763529	-0.00561472	0.587366	4	0	0.964457	0.478879	3	0	0.923506
SGLT2 inhibition	10418_36_STX12_STX12	Inverse variance weighted (fixed effects)	5	-0.485204	0.313349	0.121515	0.28535	-1.09937	0.12896	0.615572	0.333082	1.13764	Raw	-0.485204	0.19251	-2.5204	0.0653287	0.821	0.604609	-0.00972466	1.50977	4	0	0.824909	1.17727	3	0	0.758462
SGLT2 inhibition	10418_36_STX12_STX12	MR Egger	5	0.279841	1.36325	0.850496	0.999923	-2.39212	2.9518	1.32292	0.0914356	19.1404	Raw	-0.485204	0.19251	-2.5204	0.0653287	0.821	0.604609	-0.00972466	1.50977	4	0	0.824909	1.17727	3	0	0.758462
SGLT2 inhibition	10418_36_STX12_STX12	Weighted median	5	-0.480679	0.392599	0.220819	0.57838	-1.25017	0.288814	0.618363	0.286455	1.33484	Raw	-0.485204	0.19251	-2.5204	0.0653287	0.821	0.604609	-0.00972466	1.50977	4	0	0.824909	1.17727	3	0	0.758462
SGLT2 inhibition	10418_36_STX12_STX12	Simple mode	5	-0.425998	0.492621	0.43595	0.876294	-1.39153	0.539539	0.653118	0.248694	1.71522	Raw	-0.485204	0.19251	-2.5204	0.0653287	0.821	0.604609	-0.00972466	1.50977	4	0	0.824909	1.17727	3	0	0.758462
SGLT2 inhibition	10418_36_STX12_STX12	Weighted mode	5	-0.352252	0.44337	0.471387	0.962483	-1.22126	0.516754	0.703103	0.294859	1.67658	Raw	-0.485204	0.19251	-2.5204	0.0653287	0.821	0.604609	-0.00972466	1.50977	4	0	0.824909	1.17727	3	0	0.758462
SGLT2 inhibition	10419_1_SCARA5_SCAR5	Inverse variance weighted (fixed effects)	5	-0.0626982	0.312178	0.840823	0.911094	-0.674568	0.549172	0.939227	0.509376	1.73182	Raw	-0.0626982	0.162291	-0.386332	0.718921	0.896	0.831517	0.00414504	1.08104	4	0	0.897268	1.02725	3	0	0.794658
SGLT2 inhibition	10419_1_SCARA5_SCAR5	MR Egger	5	-0.38722	1.43366	0.804604	0.999923	-3.19719	2.42275	0.678942	0.0408768	11.2768	Raw	-0.0626982	0.162291	-0.386332	0.718921	0.896	0.831517	0.00414504	1.08104	4	0	0.897268	1.02725	3	0	0.794658
SGLT2 inhibition	10419_1_SCARA5_SCAR5	Weighted median	5	-0.033679	0.38625	0.930517	0.980285	-0.790729	0.723371	0.966882	0.453514	2.06137	Raw	-0.0626982	0.162291	-0.386332	0.718921	0.896	0.831517	0.00414504	1.08104	4	0	0.897268	1.02725	3	0	0.794658
SGLT2 inhibition	10419_1_SCARA5_SCAR5	Simple mode	5	0.257948	0.495298	0.630011	0.920157	-0.712837	1.22873	1.29427	0.490251	3.4169	Raw	-0.0626982	0.162291	-0.386332	0.718921	0.896	0.831517	0.00414504	1.08104	4	0	0.897268	1.02725	3	0	0.794658
SGLT2 inhibition	10419_1_SCARA5_SCAR5	Weighted mode	5	0.207814	0.49692	0.697274	0.962523	-0.76615	1.18178	1.23098	0.464799	3.26017	Raw	-0.0626982	0.162291	-0.386332	0.718921	0.896	0.831517	0.00414504	1.08104	4	0	0.897268	1.02725	3	0	0.794658
SGLT2 inhibition	10424_31_NPDC1_NPDC1	Inverse variance weighted (fixed effects)	5	0.337745	0.299614	0.25963	0.456811	-0.249499	0.924989	1.40178	0.779191	2.52184	Raw	0.337745	0.167149	2.02063	0.113417	0.851	0.863722	-0.00318825	1.24492	4	0	0.870649	1.21002	3	0	0.750602
SGLT2 inhibition	10424_31_NPDC1_NPDC1	MR Egger	5	0.587513	1.37011	0.69699	0.999923	-2.0979	3.27293	1.79951	0.122714	26.3885	Raw	0.337745	0.167149	2.02063	0.113417	0.851	0.863722	-0.00318825	1.24492	4	0	0.870649	1.21002	3	0	0.750602
SGLT2 inhibition	10424_31_NPDC1_NPDC1	Weighted median	5	0.376712	0.360083	0.295478	0.638367	-0.329052	1.08248	1.45748	0.719606	2.95198	Raw	0.337745	0.167149	2.02063	0.113417	0.851	0.863722	-0.00318825	1.24492	4	0	0.870649	1.21002	3	0	0.750602
SGLT2 inhibition	10424_31_NPDC1_NPDC1	Simple mode	5	0.541836	0.482229	0.324053	0.876294	-0.403333	1.48701	1.71916	0.668089	4.42383	Raw	0.337745	0.167149	2.02063	0.113417	0.851	0.863722	-0.00318825	1.24492	4	0	0.870649	1.21002	3	0	0.750602
SGLT2 inhibition	10424_31_NPDC1_NPDC1	Weighted mode	5	0.614045	0.486452	0.275425	0.962483	-0.339402	1.56749	1.84789	0.712196	4.79461	Raw	0.337745	0.167149	2.02063	0.113417	0.851	0.863722	-0.00318825	1.24492	4	0	0.870649	1.21002	3	0	0.750602
SGLT2 inhibition	10425_3_B4GALT5_B4GT5	Inverse variance weighted (fixed effects)	5	-0.336019	0.305832	0.271896	0.470701	-0.93545	0.263411	0.714609	0.392409	1.30136	Raw	-0.336019	0.142473	-2.35848	0.0777914	0.914	0.445223	-0.0152085	0.868074	4	0	0.929096	0.0996041	3	0	0.991885
SGLT2 inhibition	10425_3_B4GALT5_B4GT5	MR Egger	5	0.864716	1.40345	0.581401	0.999923	-1.88606	3.61549	2.37433	0.151669	37.1695	Raw	-0.336019	0.142473	-2.35848	0.0777914	0.914	0.445223	-0.0152085	0.868074	4	0	0.929096	0.0996041	3	0	0.991885
SGLT2 inhibition	10425_3_B4GALT5_B4GT5	Weighted median	5	-0.289338	0.366364	0.42967	0.738688	-1.00741	0.428734	0.748759	0.365163	1.53531	Raw	-0.336019	0.142473	-2.35848	0.0777914	0.914	0.445223	-0.0152085	0.868074	4	0	0.929096	0.0996041	3	0	0.991885
SGLT2 inhibition	10425_3_B4GALT5_B4GT5	Simple mode	5	-0.346277	0.461452	0.49474	0.891223	-1.25072	0.558169	0.707317	0.286298	1.74747	Raw	-0.336019	0.142473	-2.35848	0.0777914	0.914	0.445223	-0.0152085	0.868074	4	0	0.929096	0.0996041	3	0	0.991885
SGLT2 inhibition	10425_3_B4GALT5_B4GT5	Weighted mode	5	-0.243254	0.467697	0.630446	0.962483	-1.15994	0.673433	0.784072	0.313505	1.96096	Raw	-0.336019	0.142473	-2.35848	0.0777914	0.914	0.445223	-0.0152085	0.868074	4	0	0.929096	0.0996041	3	0	0.991885
SGLT2 inhibition	10426_21_GOSR2_GOSR2	Inverse variance weighted (fixed effects)	5	-0.114959	0.301435	0.702926	0.825527	-0.705772	0.475853	0.891402	0.493727	1.60939	Raw	-0.114959	0.12879	-0.892608	0.422514	0.931	0.851208	0.00342947	0.730196	4	0	0.947554	0.688465	3	0	0.875914
SGLT2 inhibition	10426_21_GOSR2_GOSR2	MR Egger	5	-0.384506	1.35349	0.794824	0.999923	-3.03734	2.26833	0.680787	0.0479621	9.66327	Raw	-0.114959	0.12879	-0.892608	0.422514	0.931	0.851208	0.00342947	0.730196	4	0	0.947554	0.688465	3	0	0.875914
SGLT2 inhibition	10426_21_GOSR2_GOSR2	Weighted median	5	-0.158934	0.372654	0.66975	0.868058	-0.889336	0.571468	0.853053	0.410929	1.77087	Raw	-0.114959	0.12879	-0.892608	0.422514	0.931	0.851208	0.00342947	0.730196	4	0	0.947554	0.688465	3	0	0.875914
SGLT2 inhibition	10426_21_GOSR2_GOSR2	Simple mode	5	-0.202066	0.52442	0.719619	0.933488	-1.22993	0.825798	0.817041	0.292313	2.2837	Raw	-0.114959	0.12879	-0.892608	0.422514	0.931	0.851208	0.00342947	0.730196	4	0	0.947554	0.688465	3	0	0.875914
SGLT2 inhibition	10426_21_GOSR2_GOSR2	Weighted mode	5	-0.324442	0.474607	0.531772	0.962483	-1.25467	0.605788	0.722931	0.285169	1.8327	Raw	-0.114959	0.12879	-0.892608	0.422514	0.931	0.851208	0.00342947	0.730196	4	0	0.947554	0.688465	3	0	0.875914
SGLT2 inhibition	10428_1_KIR2DS2_KI2S2	Inverse variance weighted (fixed effects)	5	0.638099	0.307402	0.0379144	0.139496	0.0355907	1.24061	1.89288	1.03623	3.45771	Raw	0.638099	0.207195	3.0797	0.0369424	0.783	0.335786	0.0199034	1.81721	4	0	0.769332	0.50946	3	0	0.916808
SGLT2 inhibition	10428_1_KIR2DS2_KI2S2	MR Egger	5	-0.92407	1.40021	0.556428	0.999923	-3.66847	1.82033	0.3969	0.0255154	6.17392	Raw	0.638099	0.207195	3.0797	0.0369424	0.783	0.335786	0.0199034	1.81721	4	0	0.769332	0.50946	3	0	0.916808
SGLT2 inhibition	10428_1_KIR2DS2_KI2S2	Weighted median	5	0.549791	0.380768	0.148767	0.510275	-0.196515	1.2961	1.73289	0.821589	3.655	Raw	0.638099	0.207195	3.0797	0.0369424	0.783	0.335786	0.0199034	1.81721	4	0	0.769332	0.50946	3	0	0.916808
SGLT2 inhibition	10428_1_KIR2DS2_KI2S2	Simple mode	5	0.528841	0.508921	0.357423	0.876294	-0.468644	1.52633	1.69697	0.625851	4.60124	Raw	0.638099	0.207195	3.0797	0.0369424	0.783	0.335786	0.0199034	1.81721	4	0	0.769332	0.50946	3	0	0.916808
SGLT2 inhibition	10428_1_KIR2DS2_KI2S2	Weighted mode	5	0.444359	0.43949	0.369171	0.962483	-0.417042	1.30576	1.55949	0.658993	3.69049	Raw	0.638099	0.207195	3.0797	0.0369424	0.783	0.335786	0.0199034	1.81721	4	0	0.769332	0.50946	3	0	0.916808
SGLT2 inhibition	10430_31_SLC3A2_4F2	Inverse variance weighted (fixed effects)	5	-0.387777	0.299693	0.195696	0.381811	-0.975175	0.199622	0.678564	0.377126	1.22094	Raw	-0.387777	0.116532	-3.32763	0.0291701	0.976	0.585586	-0.010328	0.604784	4	0	0.962531	0.23399	3	0	0.971924
SGLT2 inhibition	10430_31_SLC3A2_4F2	MR Egger	5	0.420988	1.36157	0.777405	0.999923	-2.24769	3.08967	1.52347	0.105643	21.9697	Raw	-0.387777	0.116532	-3.32763	0.0291701	0.976	0.585586	-0.010328	0.604784	4	0	0.962531	0.23399	3	0	0.971924
SGLT2 inhibition	10430_31_SLC3A2_4F2	Weighted median	5	-0.319298	0.35209	0.364479	0.687416	-1.00939	0.370799	0.726659	0.36444	1.44889	Raw	-0.387777	0.116532	-3.32763	0.0291701	0.976	0.585586	-0.010328	0.604784	4	0	0.962531	0.23399	3	0	0.971924
SGLT2 inhibition	10430_31_SLC3A2_4F2	Simple mode	5	-0.27902	0.487101	0.59743	0.912936	-1.23374	0.675698	0.756525	0.291202	1.9654	Raw	-0.387777	0.116532	-3.32763	0.0291701	0.976	0.585586	-0.010328	0.604784	4	0	0.962531	0.23399	3	0	0.971924
SGLT2 inhibition	10430_31_SLC3A2_4F2	Weighted mode	5	-0.282621	0.448235	0.562583	0.962483	-1.16116	0.595919	0.753805	0.313122	1.8147	Raw	-0.387777	0.116532	-3.32763	0.0291701	0.976	0.585586	-0.010328	0.604784	4	0	0.962531	0.23399	3	0	0.971924
SGLT2 inhibition	10432_3_KIAA1644_K1644	Inverse variance weighted (fixed effects)	5	-0.114031	0.262556	0.664064	0.796975	-0.628641	0.40058	0.892231	0.533316	1.49269	Raw	-0.114031	0.0982826	-1.16023	0.310485	0.963	0.633712	-0.00888882	0.560491	4	0	0.967351	0.281106	3	0	0.963542
SGLT2 inhibition	10432_3_KIAA1644_K1644	MR Egger	5	0.580333	1.33965	0.694128	0.999923	-2.04538	3.20604	1.78663	0.129331	24.6813	Raw	-0.114031	0.0982826	-1.16023	0.310485	0.963	0.633712	-0.00888882	0.560491	4	0	0.967351	0.281106	3	0	0.963542
SGLT2 inhibition	10432_3_KIAA1644_K1644	Weighted median	5	-0.0515111	0.304775	0.865786	0.954642	-0.64887	0.545847	0.949793	0.522636	1.72607	Raw	-0.114031	0.0982826	-1.16023	0.310485	0.963	0.633712	-0.00888882	0.560491	4	0	0.967351	0.281106	3	0	0.963542
SGLT2 inhibition	10432_3_KIAA1644_K1644	Simple mode	5	-0.047481	0.407797	0.912921	0.979111	-0.846763	0.751801	0.953629	0.428801	2.12082	Raw	-0.114031	0.0982826	-1.16023	0.310485	0.963	0.633712	-0.00888882	0.560491	4	0	0.967351	0.281106	3	0	0.963542
SGLT2 inhibition	10432_3_KIAA1644_K1644	Weighted mode	5	-0.0337876	0.368649	0.931381	0.993012	-0.756339	0.688764	0.966777	0.469382	1.99125	Raw	-0.114031	0.0982826	-1.16023	0.310485	0.963	0.633712	-0.00888882	0.560491	4	0	0.967351	0.281106	3	0	0.963542
SGLT2 inhibition	10435_2_AGA_ASPG	Inverse variance weighted (fixed effects)	5	-0.58599	0.304214	0.0540742	0.174485	-1.18225	0.0102698	0.556555	0.306588	1.01032	Raw	-0.58599	0.143243	-4.09088	0.0149643	0.919	0.747331	0.00610716	0.886845	4	0	0.92644	0.762128	3	0	0.858502
SGLT2 inhibition	10435_2_AGA_ASPG	MR Egger	5	-1.06411	1.38761	0.498985	0.999923	-3.78381	1.6556	0.345036	0.0227358	5.23622	Raw	-0.58599	0.143243	-4.09088	0.0149643	0.919	0.747331	0.00610716	0.886845	4	0	0.92644	0.762128	3	0	0.858502
SGLT2 inhibition	10435_2_AGA_ASPG	Weighted median	5	-0.509211	0.374118	0.173483	0.52928	-1.24248	0.22406	0.600969	0.288667	1.25115	Raw	-0.58599	0.143243	-4.09088	0.0149643	0.919	0.747331	0.00610716	0.886845	4	0	0.92644	0.762128	3	0	0.858502
SGLT2 inhibition	10435_2_AGA_ASPG	Simple mode	5	-0.479434	0.496478	0.388894	0.876294	-1.45253	0.493664	0.619134	0.233977	1.63831	Raw	-0.58599	0.143243	-4.09088	0.0149643	0.919	0.747331	0.00610716	0.886845	4	0	0.92644	0.762128	3	0	0.858502
SGLT2 inhibition	10435_2_AGA_ASPG	Weighted mode	5	-0.494837	0.472196	0.353806	0.962483	-1.42034	0.430667	0.60967	0.241632	1.53828	Raw	-0.58599	0.143243	-4.09088	0.0149643	0.919	0.747331	0.00610716	0.886845	4	0	0.92644	0.762128	3	0	0.858502
SGLT2 inhibition	10438_19_CSF2RA_CSF2R	Inverse variance weighted (fixed effects)	5	-0.523285	0.319354	0.101303	0.255484	-1.14922	0.10265	0.592571	0.316884	1.1081	Raw	-0.523285	0.136199	-3.84206	0.018427	0.955	0.738847	0.00662012	0.727547	4	0	0.947889	0.593803	3	0	0.897849
SGLT2 inhibition	10438_19_CSF2RA_CSF2R	MR Egger	5	-1.04047	1.4498	0.524801	0.999923	-3.88208	1.80114	0.353289	0.0206078	6.05657	Raw	-0.523285	0.136199	-3.84206	0.018427	0.955	0.738847	0.00662012	0.727547	4	0	0.947889	0.593803	3	0	0.897849
SGLT2 inhibition	10438_19_CSF2RA_CSF2R	Weighted median	5	-0.510675	0.390546	0.191011	0.5482	-1.27614	0.254794	0.60009	0.279111	1.2902	Raw	-0.523285	0.136199	-3.84206	0.018427	0.955	0.738847	0.00662012	0.727547	4	0	0.947889	0.593803	3	0	0.897849
SGLT2 inhibition	10438_19_CSF2RA_CSF2R	Simple mode	5	-0.344503	0.519751	0.543688	0.900651	-1.36322	0.67421	0.708573	0.255837	1.96248	Raw	-0.523285	0.136199	-3.84206	0.018427	0.955	0.738847	0.00662012	0.727547	4	0	0.947889	0.593803	3	0	0.897849
SGLT2 inhibition	10438_19_CSF2RA_CSF2R	Weighted mode	5	-0.494731	0.491493	0.371082	0.962483	-1.45806	0.468596	0.609735	0.232688	1.59775	Raw	-0.523285	0.136199	-3.84206	0.018427	0.955	0.738847	0.00662012	0.727547	4	0	0.947889	0.593803	3	0	0.897849
SGLT2 inhibition	10440_26_CLMP_ACAM	Inverse variance weighted (fixed effects)	5	-0.00754804	0.309798	0.980562	0.990108	-0.614752	0.599656	0.99248	0.540775	1.82149	Raw	-0.00754804	0.205717	-0.0366914	0.972489	0.81	0.334959	0.0201829	1.76377	4	0	0.779103	0.450699	3	0	0.929581
SGLT2 inhibition	10440_26_CLMP_ACAM	MR Egger	5	-1.59129	1.4164	0.343027	0.999923	-4.36743	1.18485	0.203662	0.0126838	3.27019	Raw	-0.00754804	0.205717	-0.0366914	0.972489	0.81	0.334959	0.0201829	1.76377	4	0	0.779103	0.450699	3	0	0.929581
SGLT2 inhibition	10440_26_CLMP_ACAM	Weighted median	5	-0.13045	0.373507	0.726896	0.892315	-0.862523	0.601623	0.8777	0.422096	1.82508	Raw	-0.00754804	0.205717	-0.0366914	0.972489	0.81	0.334959	0.0201829	1.76377	4	0	0.779103	0.450699	3	0	0.929581
SGLT2 inhibition	10440_26_CLMP_ACAM	Simple mode	5	-0.139098	0.478485	0.785727	0.953614	-1.07693	0.798733	0.870143	0.34064	2.22272	Raw	-0.00754804	0.205717	-0.0366914	0.972489	0.81	0.334959	0.0201829	1.76377	4	0	0.779103	0.450699	3	0	0.929581
SGLT2 inhibition	10440_26_CLMP_ACAM	Weighted mode	5	-0.173492	0.4979	0.745071	0.969045	-1.14938	0.802392	0.840724	0.316834	2.23087	Raw	-0.00754804	0.205717	-0.0366914	0.972489	0.81	0.334959	0.0201829	1.76377	4	0	0.779103	0.450699	3	0	0.929581
SGLT2 inhibition	10442_1_TMEM190_TM190	Inverse variance weighted (fixed effects)	5	0.138675	0.316577	0.661354	0.795288	-0.481816	0.759166	1.14875	0.617661	2.13649	Raw	0.138675	0.18549	0.747615	0.496248	0.79	0.505395	-0.0136766	1.37322	4	0	0.848835	0.804017	3	0	0.848506
SGLT2 inhibition	10442_1_TMEM190_TM190	MR Egger	5	1.20736	1.45144	0.466524	0.999923	-1.63746	4.05217	3.34464	0.194474	57.5223	Raw	0.138675	0.18549	0.747615	0.496248	0.79	0.505395	-0.0136766	1.37322	4	0	0.848835	0.804017	3	0	0.848506
SGLT2 inhibition	10442_1_TMEM190_TM190	Weighted median	5	0.0294702	0.388368	0.939513	0.98412	-0.731731	0.790672	1.02991	0.481075	2.20488	Raw	0.138675	0.18549	0.747615	0.496248	0.79	0.505395	-0.0136766	1.37322	4	0	0.848835	0.804017	3	0	0.848506
SGLT2 inhibition	10442_1_TMEM190_TM190	Simple mode	5	-0.204453	0.522086	0.715315	0.933488	-1.22774	0.818835	0.815093	0.292954	2.26786	Raw	0.138675	0.18549	0.747615	0.496248	0.79	0.505395	-0.0136766	1.37322	4	0	0.848835	0.804017	3	0	0.848506
SGLT2 inhibition	10442_1_TMEM190_TM190	Weighted mode	5	-0.177336	0.531973	0.755607	0.969179	-1.22	0.865331	0.837498	0.295229	2.37579	Raw	0.138675	0.18549	0.747615	0.496248	0.79	0.505395	-0.0136766	1.37322	4	0	0.848835	0.804017	3	0	0.848506
SGLT2 inhibition	10445_20_APOM_ApoM	Inverse variance weighted (fixed effects)	5	-0.422137	0.307581	0.169926	0.350841	-1.025	0.180722	0.655644	0.358798	1.19808	Raw	-0.422137	0.375468	-1.1243	0.323792	0.286	0.920219	0.00267346	5.96055	4	32.8921	0.202114	5.93711	3	49.4704	0.11471
SGLT2 inhibition	10445_20_APOM_ApoM	MR Egger	5	-0.631911	1.97574	0.770074	0.999923	-4.50437	3.24055	0.531575	0.0110606	25.5477	Raw	-0.422137	0.375468	-1.1243	0.323792	0.286	0.920219	0.00267346	5.96055	4	32.8921	0.202114	5.93711	3	49.4704	0.11471
SGLT2 inhibition	10445_20_APOM_ApoM	Weighted median	5	-0.110175	0.401316	0.783674	0.917459	-0.896755	0.676405	0.895677	0.407891	1.96679	Raw	-0.422137	0.375468	-1.1243	0.323792	0.286	0.920219	0.00267346	5.96055	4	32.8921	0.202114	5.93711	3	49.4704	0.11471
SGLT2 inhibition	10445_20_APOM_ApoM	Simple mode	5	-0.0109071	0.620763	0.986823	0.994604	-1.2276	1.20579	0.989152	0.292994	3.33939	Raw	-0.422137	0.375468	-1.1243	0.323792	0.286	0.920219	0.00267346	5.96055	4	32.8921	0.202114	5.93711	3	49.4704	0.11471
SGLT2 inhibition	10445_20_APOM_ApoM	Weighted mode	5	-0.0917762	0.59214	0.884335	0.986401	-1.25237	1.06882	0.912309	0.285827	2.91193	Raw	-0.422137	0.375468	-1.1243	0.323792	0.286	0.920219	0.00267346	5.96055	4	32.8921	0.202114	5.93711	3	49.4704	0.11471
SGLT2 inhibition	10447_18_PABPC3_PABP3	Inverse variance weighted (fixed effects)	5	-0.976507	0.306426	0.00143872	0.0229208	-1.5771	-0.375913	0.376624	0.206573	0.686662	Raw	-0.976507	0.14188	-6.88263	0.00233538	0.958	0.549236	-0.0116912	0.857536	4	0	0.930572	0.404812	3	0	0.939247
SGLT2 inhibition	10447_18_PABPC3_PABP3	MR Egger	5	-0.05988	1.39635	0.968489	0.999923	-2.79672	2.67696	0.941878	0.0610098	14.5408	Raw	-0.976507	0.14188	-6.88263	0.00233538	0.958	0.549236	-0.0116912	0.857536	4	0	0.930572	0.404812	3	0	0.939247
SGLT2 inhibition	10447_18_PABPC3_PABP3	Weighted median	5	-0.964934	0.407227	0.0178109	0.373338	-1.7631	-0.16677	0.381008	0.171513	0.846394	Raw	-0.976507	0.14188	-6.88263	0.00233538	0.958	0.549236	-0.0116912	0.857536	4	0	0.930572	0.404812	3	0	0.939247
SGLT2 inhibition	10447_18_PABPC3_PABP3	Simple mode	5	-0.98989	0.449332	0.0923407	0.876294	-1.87058	-0.109199	0.371618	0.154034	0.896552	Raw	-0.976507	0.14188	-6.88263	0.00233538	0.958	0.549236	-0.0116912	0.857536	4	0	0.930572	0.404812	3	0	0.939247
SGLT2 inhibition	10447_18_PABPC3_PABP3	Weighted mode	5	-0.977412	0.471269	0.106746	0.962483	-1.9011	-0.0537243	0.376284	0.149404	0.947693	Raw	-0.976507	0.14188	-6.88263	0.00233538	0.958	0.549236	-0.0116912	0.857536	4	0	0.930572	0.404812	3	0	0.939247
SGLT2 inhibition	10449_31_SHISA2_TMM46	Inverse variance weighted (fixed effects)	5	0.00107403	0.306034	0.9972	0.998877	-0.598752	0.6009	1.00107	0.549497	1.82376	Raw	0.00107403	0.187994	0.00571314	0.995715	0.795	0.559669	0.0114024	1.50941	4	0	0.824973	1.08145	3	0	0.781553
SGLT2 inhibition	10449_31_SHISA2_TMM46	MR Egger	5	-0.891148	1.39778	0.569097	0.999923	-3.6308	1.84851	0.410185	0.0264949	6.35034	Raw	0.00107403	0.187994	0.00571314	0.995715	0.795	0.559669	0.0114024	1.50941	4	0	0.824973	1.08145	3	0	0.781553
SGLT2 inhibition	10449_31_SHISA2_TMM46	Weighted median	5	0.0908637	0.369346	0.805673	0.928335	-0.633054	0.814782	1.09512	0.530968	2.25868	Raw	0.00107403	0.187994	0.00571314	0.995715	0.795	0.559669	0.0114024	1.50941	4	0	0.824973	1.08145	3	0	0.781553
SGLT2 inhibition	10449_31_SHISA2_TMM46	Simple mode	5	0.382871	0.546165	0.521929	0.898744	-0.687613	1.45335	1.46649	0.502775	4.27744	Raw	0.00107403	0.187994	0.00571314	0.995715	0.795	0.559669	0.0114024	1.50941	4	0	0.824973	1.08145	3	0	0.781553
SGLT2 inhibition	10449_31_SHISA2_TMM46	Weighted mode	5	0.336587	0.505066	0.541611	0.962483	-0.653342	1.32652	1.40016	0.520304	3.76789	Raw	0.00107403	0.187994	0.00571314	0.995715	0.795	0.559669	0.0114024	1.50941	4	0	0.824973	1.08145	3	0	0.781553
SGLT2 inhibition	10451_11_NUCB1_NUCB1	Inverse variance weighted (fixed effects)	5	-0.421498	0.307716	0.170761	0.351694	-1.02462	0.181626	0.656063	0.358932	1.19917	Raw	-0.421498	0.11883	-3.54707	0.0238612	0.965	0.512755	0.0128283	0.5965	4	0	0.963452	0.0483523	3	0	0.997213
SGLT2 inhibition	10451_11_NUCB1_NUCB1	MR Egger	5	-1.4302	1.39674	0.381217	0.999923	-4.16781	1.30742	0.239262	0.0154861	3.69662	Raw	-0.421498	0.11883	-3.54707	0.0238612	0.965	0.512755	0.0128283	0.5965	4	0	0.963452	0.0483523	3	0	0.997213
SGLT2 inhibition	10451_11_NUCB1_NUCB1	Weighted median	5	-0.460981	0.354323	0.193252	0.549546	-1.15546	0.233493	0.630665	0.314914	1.263	Raw	-0.421498	0.11883	-3.54707	0.0238612	0.965	0.512755	0.0128283	0.5965	4	0	0.963452	0.0483523	3	0	0.997213
SGLT2 inhibition	10451_11_NUCB1_NUCB1	Simple mode	5	-0.408822	0.504905	0.463527	0.879843	-1.39844	0.580791	0.664432	0.246983	1.78745	Raw	-0.421498	0.11883	-3.54707	0.0238612	0.965	0.512755	0.0128283	0.5965	4	0	0.963452	0.0483523	3	0	0.997213
SGLT2 inhibition	10451_11_NUCB1_NUCB1	Weighted mode	5	-0.513955	0.439452	0.307124	0.962483	-1.37528	0.347372	0.598126	0.252769	1.41534	Raw	-0.421498	0.11883	-3.54707	0.0238612	0.965	0.512755	0.0128283	0.5965	4	0	0.963452	0.0483523	3	0	0.997213
SGLT2 inhibition	10453_7_CEACAM20_CEA20	Inverse variance weighted (fixed effects)	5	1.18432	0.295833	6.24563e-05	0.00910615	0.604485	1.76415	3.26845	1.83031	5.8366	Raw	1.18432	0.196469	6.02802	0.00381678	0.785	0.438835	0.0149466	1.76423	4	0	0.77902	0.971373	3	0	0.808178
SGLT2 inhibition	10453_7_CEACAM20_CEA20	MR Egger	5	0.0135235	1.34774	0.992624	0.999923	-2.62805	2.65509	1.01362	0.0722193	14.2263	Raw	1.18432	0.196469	6.02802	0.00381678	0.785	0.438835	0.0149466	1.76423	4	0	0.77902	0.971373	3	0	0.808178
SGLT2 inhibition	10453_7_CEACAM20_CEA20	Weighted median	5	1.03707	0.380405	0.0064061	0.373338	0.29148	1.78267	2.82095	1.33841	5.9457	Raw	1.18432	0.196469	6.02802	0.00381678	0.785	0.438835	0.0149466	1.76423	4	0	0.77902	0.971373	3	0	0.808178
SGLT2 inhibition	10453_7_CEACAM20_CEA20	Simple mode	5	1.00139	0.511343	0.121785	0.876294	-0.000843889	2.00362	2.72206	0.999156	7.41585	Raw	1.18432	0.196469	6.02802	0.00381678	0.785	0.438835	0.0149466	1.76423	4	0	0.77902	0.971373	3	0	0.808178
SGLT2 inhibition	10453_7_CEACAM20_CEA20	Weighted mode	5	0.938672	0.478879	0.121534	0.962483	6.97155e-05	1.87727	2.55658	1.00007	6.53567	Raw	1.18432	0.196469	6.02802	0.00381678	0.785	0.438835	0.0149466	1.76423	4	0	0.77902	0.971373	3	0	0.808178
SGLT2 inhibition	10454_99_DNAJC16_DJC16	Inverse variance weighted (fixed effects)	5	-0.784511	0.296364	0.00811808	0.0585707	-1.36538	-0.203637	0.456343	0.255282	0.815758	Raw	-0.784511	0.290546	-2.70012	0.0540874	0.458	0.352736	-0.0184831	3.8445	4	0	0.42746	2.64069	3	0	0.450401
SGLT2 inhibition	10454_99_DNAJC16_DJC16	MR Egger	5	0.664377	1.3534	0.657167	0.999923	-1.98829	3.31704	1.94328	0.13693	27.5787	Raw	-0.784511	0.290546	-2.70012	0.0540874	0.458	0.352736	-0.0184831	3.8445	4	0	0.42746	2.64069	3	0	0.450401
SGLT2 inhibition	10454_99_DNAJC16_DJC16	Weighted median	5	-0.696455	0.400392	0.0819586	0.435476	-1.48122	0.0883133	0.498349	0.227359	1.09233	Raw	-0.784511	0.290546	-2.70012	0.0540874	0.458	0.352736	-0.0184831	3.8445	4	0	0.42746	2.64069	3	0	0.450401
SGLT2 inhibition	10454_99_DNAJC16_DJC16	Simple mode	5	-1.25032	0.597964	0.104717	0.876294	-2.42233	-0.0783099	0.286413	0.0887148	0.924678	Raw	-0.784511	0.290546	-2.70012	0.0540874	0.458	0.352736	-0.0184831	3.8445	4	0	0.42746	2.64069	3	0	0.450401
SGLT2 inhibition	10454_99_DNAJC16_DJC16	Weighted mode	5	-0.360835	0.487889	0.500606	0.962483	-1.3171	0.595429	0.697094	0.267912	1.81381	Raw	-0.784511	0.290546	-2.70012	0.0540874	0.458	0.352736	-0.0184831	3.8445	4	0	0.42746	2.64069	3	0	0.450401
SGLT2 inhibition	10455_196_IL31_IL_31	Inverse variance weighted (fixed effects)	5	-0.166009	0.286926	0.562874	0.72497	-0.728385	0.396367	0.847038	0.482688	1.48641	Raw	-0.166009	0.0933085	-1.77914	0.149834	0.979	0.63046	-0.00878594	0.423021	4	0	0.980549	0.138009	3	0	0.986915
SGLT2 inhibition	10455_196_IL31_IL_31	MR Egger	5	0.512872	1.3036	0.720298	0.999923	-2.04219	3.06794	1.67008	0.129744	21.4975	Raw	-0.166009	0.0933085	-1.77914	0.149834	0.979	0.63046	-0.00878594	0.423021	4	0	0.980549	0.138009	3	0	0.986915
SGLT2 inhibition	10455_196_IL31_IL_31	Weighted median	5	-0.146569	0.347773	0.673427	0.86811	-0.828204	0.535066	0.863666	0.436833	1.70756	Raw	-0.166009	0.0933085	-1.77914	0.149834	0.979	0.63046	-0.00878594	0.423021	4	0	0.980549	0.138009	3	0	0.986915
SGLT2 inhibition	10455_196_IL31_IL_31	Simple mode	5	-0.129474	0.424959	0.775808	0.951145	-0.962394	0.703446	0.878557	0.381977	2.0207	Raw	-0.166009	0.0933085	-1.77914	0.149834	0.979	0.63046	-0.00878594	0.423021	4	0	0.980549	0.138009	3	0	0.986915
SGLT2 inhibition	10455_196_IL31_IL_31	Weighted mode	5	-0.0821866	0.4103	0.851011	0.981476	-0.886374	0.722001	0.9211	0.412147	2.05855	Raw	-0.166009	0.0933085	-1.77914	0.149834	0.979	0.63046	-0.00878594	0.423021	4	0	0.980549	0.138009	3	0	0.986915
SGLT2 inhibition	10462_14_INSL5_INSL5	Inverse variance weighted (fixed effects)	5	-0.115981	0.304497	0.703282	0.825746	-0.712794	0.480832	0.890492	0.490272	1.61742	Raw	-0.115981	0.11124	-1.04262	0.355992	0.98	0.809897	0.00457658	0.533851	4	0	0.970123	0.46492	3	0	0.926528
SGLT2 inhibition	10462_14_INSL5_INSL5	MR Egger	5	-0.475053	1.40114	0.756919	0.999923	-3.22129	2.27118	0.621852	0.0399036	9.69086	Raw	-0.115981	0.11124	-1.04262	0.355992	0.98	0.809897	0.00457658	0.533851	4	0	0.970123	0.46492	3	0	0.926528
SGLT2 inhibition	10462_14_INSL5_INSL5	Weighted median	5	-0.108316	0.373589	0.771866	0.91178	-0.84055	0.623917	0.897344	0.431473	1.86622	Raw	-0.115981	0.11124	-1.04262	0.355992	0.98	0.809897	0.00457658	0.533851	4	0	0.970123	0.46492	3	0	0.926528
SGLT2 inhibition	10462_14_INSL5_INSL5	Simple mode	5	-0.0446249	0.457554	0.926998	0.982021	-0.941431	0.852181	0.956356	0.390069	2.34476	Raw	-0.115981	0.11124	-1.04262	0.355992	0.98	0.809897	0.00457658	0.533851	4	0	0.970123	0.46492	3	0	0.926528
SGLT2 inhibition	10462_14_INSL5_INSL5	Weighted mode	5	-0.109574	0.443568	0.817048	0.976661	-0.978967	0.75982	0.896216	0.375699	2.13789	Raw	-0.115981	0.11124	-1.04262	0.355992	0.98	0.809897	0.00457658	0.533851	4	0	0.970123	0.46492	3	0	0.926528
SGLT2 inhibition	10464_6_ANTXR1_ANTR1	Inverse variance weighted (fixed effects)	5	-0.922448	0.350152	0.00842809	0.0601566	-1.60875	-0.23615	0.397545	0.200138	0.789662	Raw	-0.922448	0.309903	-2.97657	0.0408773	0.598	0.357289	-0.0214687	3.13326	4	0	0.535777	1.95583	3	0	0.581625
SGLT2 inhibition	10464_6_ANTXR1_ANTR1	MR Egger	5	0.829863	1.65241	0.650063	0.999923	-2.40887	4.06859	2.293	0.089917	58.4747	Raw	-0.922448	0.309903	-2.97657	0.0408773	0.598	0.357289	-0.0214687	3.13326	4	0	0.535777	1.95583	3	0	0.581625
SGLT2 inhibition	10464_6_ANTXR1_ANTR1	Weighted median	5	-1.11529	0.472882	0.0183496	0.373338	-2.04213	-0.188437	0.327822	0.129752	0.828253	Raw	-0.922448	0.309903	-2.97657	0.0408773	0.598	0.357289	-0.0214687	3.13326	4	0	0.535777	1.95583	3	0	0.581625
SGLT2 inhibition	10464_6_ANTXR1_ANTR1	Simple mode	5	-1.32039	0.688056	0.127416	0.876294	-2.66898	0.0282026	0.267032	0.0693231	1.0286	Raw	-0.922448	0.309903	-2.97657	0.0408773	0.598	0.357289	-0.0214687	3.13326	4	0	0.535777	1.95583	3	0	0.581625
SGLT2 inhibition	10464_6_ANTXR1_ANTR1	Weighted mode	5	-1.18718	0.661681	0.14723	0.962483	-2.48408	0.109711	0.305079	0.0834022	1.11596	Raw	-0.922448	0.309903	-2.97657	0.0408773	0.598	0.357289	-0.0214687	3.13326	4	0	0.535777	1.95583	3	0	0.581625
SGLT2 inhibition	10485_56_MAGEA4_MAGE_4	Inverse variance weighted (fixed effects)	5	-0.540769	0.290614	0.0627746	0.190206	-1.11037	0.0288333	0.5823	0.329436	1.02925	Raw	-0.540769	0.279574	-1.93426	0.1252	0.501	0.592658	-0.0103262	3.70187	4	0	0.447853	3.30898	3	9.33751	0.346395
SGLT2 inhibition	10485_56_MAGEA4_MAGE_4	MR Egger	5	0.268474	1.38982	0.859163	0.999923	-2.45557	2.99252	1.30797	0.0858141	19.9358	Raw	-0.540769	0.279574	-1.93426	0.1252	0.501	0.592658	-0.0103262	3.70187	4	0	0.447853	3.30898	3	9.33751	0.346395
SGLT2 inhibition	10485_56_MAGEA4_MAGE_4	Weighted median	5	-0.562211	0.390422	0.149865	0.510275	-1.32744	0.203017	0.569948	0.265156	1.22509	Raw	-0.540769	0.279574	-1.93426	0.1252	0.501	0.592658	-0.0103262	3.70187	4	0	0.447853	3.30898	3	9.33751	0.346395
SGLT2 inhibition	10485_56_MAGEA4_MAGE_4	Simple mode	5	-0.595535	0.52731	0.321878	0.876294	-1.62906	0.437993	0.551268	0.196113	1.54959	Raw	-0.540769	0.279574	-1.93426	0.1252	0.501	0.592658	-0.0103262	3.70187	4	0	0.447853	3.30898	3	9.33751	0.346395
SGLT2 inhibition	10485_56_MAGEA4_MAGE_4	Weighted mode	5	-0.687441	0.507249	0.24682	0.962483	-1.68165	0.306767	0.502861	0.186067	1.35902	Raw	-0.540769	0.279574	-1.93426	0.1252	0.501	0.592658	-0.0103262	3.70187	4	0	0.447853	3.30898	3	9.33751	0.346395
SGLT2 inhibition	10490_3_RPN1_RPN1	Inverse variance weighted (fixed effects)	5	0.0622354	0.297739	0.834428	0.907188	-0.521333	0.645804	1.06421	0.593728	1.90752	Raw	0.0622354	0.0768065	0.810288	0.463227	0.988	0.823659	-0.0036621	0.266185	4	0	0.991891	0.207127	3	0	0.976431
SGLT2 inhibition	10490_3_RPN1_RPN1	MR Egger	5	0.356624	1.24743	0.793569	0.999923	-2.08834	2.80159	1.4285	0.123892	16.4709	Raw	0.0622354	0.0768065	0.810288	0.463227	0.988	0.823659	-0.0036621	0.266185	4	0	0.991891	0.207127	3	0	0.976431
SGLT2 inhibition	10490_3_RPN1_RPN1	Weighted median	5	0.082313	0.366636	0.822362	0.936208	-0.636294	0.80092	1.0858	0.52925	2.22759	Raw	0.0622354	0.0768065	0.810288	0.463227	0.988	0.823659	-0.0036621	0.266185	4	0	0.991891	0.207127	3	0	0.976431
SGLT2 inhibition	10490_3_RPN1_RPN1	Simple mode	5	0.100971	0.457322	0.83607	0.963053	-0.79538	0.997322	1.10624	0.45141	2.71101	Raw	0.0622354	0.0768065	0.810288	0.463227	0.988	0.823659	-0.0036621	0.266185	4	0	0.991891	0.207127	3	0	0.976431
SGLT2 inhibition	10490_3_RPN1_RPN1	Weighted mode	5	0.159149	0.424828	0.726959	0.969045	-0.673515	0.991812	1.17251	0.509913	2.69612	Raw	0.0622354	0.0768065	0.810288	0.463227	0.988	0.823659	-0.0036621	0.266185	4	0	0.991891	0.207127	3	0	0.976431
SGLT2 inhibition	10496_11_CLCA1_CaCC	Inverse variance weighted (fixed effects)	5	-0.807841	0.296205	0.00638534	0.0514342	-1.3884	-0.22728	0.445819	0.249474	0.796698	Raw	-0.807841	0.151061	-5.34778	0.00589442	0.861	0.712365	-0.00682242	1.04035	4	0	0.903616	0.876009	3	0	0.831213
SGLT2 inhibition	10496_11_CLCA1_CaCC	MR Egger	5	-0.273074	1.35197	0.852852	0.999923	-2.92294	2.37679	0.761037	0.0537753	10.7703	Raw	-0.807841	0.151061	-5.34778	0.00589442	0.861	0.712365	-0.00682242	1.04035	4	0	0.903616	0.876009	3	0	0.831213
SGLT2 inhibition	10496_11_CLCA1_CaCC	Weighted median	5	-0.860252	0.371611	0.0206172	0.373338	-1.58861	-0.131893	0.423056	0.204209	0.876435	Raw	-0.807841	0.151061	-5.34778	0.00589442	0.861	0.712365	-0.00682242	1.04035	4	0	0.903616	0.876009	3	0	0.831213
SGLT2 inhibition	10496_11_CLCA1_CaCC	Simple mode	5	-0.876077	0.476956	0.140116	0.876294	-1.81091	0.0587561	0.416413	0.163505	1.06052	Raw	-0.807841	0.151061	-5.34778	0.00589442	0.861	0.712365	-0.00682242	1.04035	4	0	0.903616	0.876009	3	0	0.831213
SGLT2 inhibition	10496_11_CLCA1_CaCC	Weighted mode	5	-0.895947	0.513441	0.155927	0.962483	-1.90229	0.110398	0.408221	0.149226	1.11672	Raw	-0.807841	0.151061	-5.34778	0.00589442	0.861	0.712365	-0.00682242	1.04035	4	0	0.903616	0.876009	3	0	0.831213
SGLT2 inhibition	10499_1_TMEM106A_T106A	Inverse variance weighted (fixed effects)	5	-0.737174	0.302212	0.0147172	0.0791903	-1.32951	-0.144839	0.478464	0.264607	0.865161	Raw	-0.737174	0.110707	-6.65877	0.00264206	0.957	0.808801	-0.00454574	0.536771	4	0	0.969824	0.467018	3	0	0.926075
SGLT2 inhibition	10499_1_TMEM106A_T106A	MR Egger	5	-0.381369	1.38068	0.800316	0.999923	-3.0875	2.32476	0.682926	0.0456159	10.2242	Raw	-0.737174	0.110707	-6.65877	0.00264206	0.957	0.808801	-0.00454574	0.536771	4	0	0.969824	0.467018	3	0	0.926075
SGLT2 inhibition	10499_1_TMEM106A_T106A	Weighted median	5	-0.751437	0.365002	0.039521	0.381183	-1.46684	-0.0360332	0.471688	0.230653	0.964608	Raw	-0.737174	0.110707	-6.65877	0.00264206	0.957	0.808801	-0.00454574	0.536771	4	0	0.969824	0.467018	3	0	0.926075
SGLT2 inhibition	10499_1_TMEM106A_T106A	Simple mode	5	-0.761527	0.492359	0.196842	0.876294	-1.72655	0.203497	0.466953	0.177897	1.22568	Raw	-0.737174	0.110707	-6.65877	0.00264206	0.957	0.808801	-0.00454574	0.536771	4	0	0.969824	0.467018	3	0	0.926075
SGLT2 inhibition	10499_1_TMEM106A_T106A	Weighted mode	5	-0.763099	0.501067	0.202438	0.962483	-1.74519	0.218993	0.466219	0.174612	1.24482	Raw	-0.737174	0.110707	-6.65877	0.00264206	0.957	0.808801	-0.00454574	0.536771	4	0	0.969824	0.467018	3	0	0.926075
SGLT2 inhibition	10506_53_PGRMC2_PGRC2	Inverse variance weighted (fixed effects)	5	-0.769756	0.298627	0.00994746	0.0658884	-1.35506	-0.184447	0.463126	0.257931	0.831564	Raw	-0.769756	0.208492	-3.69201	0.0209817	0.736	0.439069	-0.0150939	1.94976	4	0	0.744998	1.15781	3	0	0.763139
SGLT2 inhibition	10506_53_PGRMC2_PGRC2	MR Egger	5	0.413769	1.36304	0.781296	0.999923	-2.2578	3.08534	1.51251	0.104581	21.8748	Raw	-0.769756	0.208492	-3.69201	0.0209817	0.736	0.439069	-0.0150939	1.94976	4	0	0.744998	1.15781	3	0	0.763139
SGLT2 inhibition	10506_53_PGRMC2_PGRC2	Weighted median	5	-0.572892	0.368226	0.119752	0.483429	-1.29462	0.148831	0.563892	0.274003	1.16048	Raw	-0.769756	0.208492	-3.69201	0.0209817	0.736	0.439069	-0.0150939	1.94976	4	0	0.744998	1.15781	3	0	0.763139
SGLT2 inhibition	10506_53_PGRMC2_PGRC2	Simple mode	5	-0.968053	0.502511	0.126333	0.876294	-1.95297	0.016869	0.379822	0.141852	1.01701	Raw	-0.769756	0.208492	-3.69201	0.0209817	0.736	0.439069	-0.0150939	1.94976	4	0	0.744998	1.15781	3	0	0.763139
SGLT2 inhibition	10506_53_PGRMC2_PGRC2	Weighted mode	5	-0.48689	0.459472	0.34904	0.962483	-1.38745	0.413675	0.614535	0.24971	1.51237	Raw	-0.769756	0.208492	-3.69201	0.0209817	0.736	0.439069	-0.0150939	1.94976	4	0	0.744998	1.15781	3	0	0.763139
SGLT2 inhibition	10507_166_ACRV1_sperm_protein_10	Inverse variance weighted (fixed effects)	5	-0.0339284	0.298482	0.909499	0.946797	-0.618953	0.551096	0.966641	0.538508	1.73515	Raw	-0.0339284	0.194459	-0.174476	0.869966	0.829	0.423669	0.0155852	1.69778	4	0	0.791121	0.844139	3	0	0.838883
SGLT2 inhibition	10507_166_ACRV1_sperm_protein_10	MR Egger	5	-1.2564	1.35637	0.422616	0.999923	-3.91489	1.40209	0.284678	0.0199428	4.06369	Raw	-0.0339284	0.194459	-0.174476	0.869966	0.829	0.423669	0.0155852	1.69778	4	0	0.791121	0.844139	3	0	0.838883
SGLT2 inhibition	10507_166_ACRV1_sperm_protein_10	Weighted median	5	-0.0246266	0.366561	0.946436	0.985214	-0.743086	0.693833	0.975674	0.475644	2.00137	Raw	-0.0339284	0.194459	-0.174476	0.869966	0.829	0.423669	0.0155852	1.69778	4	0	0.791121	0.844139	3	0	0.838883
SGLT2 inhibition	10507_166_ACRV1_sperm_protein_10	Simple mode	5	0.0549081	0.478453	0.914164	0.979776	-0.882861	0.992677	1.05644	0.413598	2.69845	Raw	-0.0339284	0.194459	-0.174476	0.869966	0.829	0.423669	0.0155852	1.69778	4	0	0.791121	0.844139	3	0	0.838883
SGLT2 inhibition	10507_166_ACRV1_sperm_protein_10	Weighted mode	5	-0.0557165	0.411724	0.898892	0.986401	-0.862696	0.751262	0.945807	0.422023	2.11967	Raw	-0.0339284	0.194459	-0.174476	0.869966	0.829	0.423669	0.0155852	1.69778	4	0	0.791121	0.844139	3	0	0.838883
SGLT2 inhibition	10510_62_SCIMP_SCIMP	Inverse variance weighted (fixed effects)	5	-0.0233733	0.294358	0.936711	0.965018	-0.600314	0.553568	0.976898	0.548639	1.73945	Raw	-0.0233733	0.246276	-0.0949066	0.928953	0.643	0.274385	-0.022323	2.79998	4	0	0.591836	1.02	3	0	0.796413
SGLT2 inhibition	10510_62_SCIMP_SCIMP	MR Egger	5	1.72623	1.34402	0.289207	0.999923	-0.908049	4.36051	5.61944	0.40331	78.2973	Raw	-0.0233733	0.246276	-0.0949066	0.928953	0.643	0.274385	-0.022323	2.79998	4	0	0.591836	1.02	3	0	0.796413
SGLT2 inhibition	10510_62_SCIMP_SCIMP	Weighted median	5	0.201399	0.368608	0.584806	0.827616	-0.521073	0.923872	1.22311	0.593883	2.51902	Raw	-0.0233733	0.246276	-0.0949066	0.928953	0.643	0.274385	-0.022323	2.79998	4	0	0.591836	1.02	3	0	0.796413
SGLT2 inhibition	10510_62_SCIMP_SCIMP	Simple mode	5	0.233788	0.504934	0.667428	0.922551	-0.755882	1.22346	1.26338	0.469596	3.39892	Raw	-0.0233733	0.246276	-0.0949066	0.928953	0.643	0.274385	-0.022323	2.79998	4	0	0.591836	1.02	3	0	0.796413
SGLT2 inhibition	10510_62_SCIMP_SCIMP	Weighted mode	5	0.272927	0.446483	0.574046	0.962483	-0.60218	1.14803	1.3138	0.547617	3.15199	Raw	-0.0233733	0.246276	-0.0949066	0.928953	0.643	0.274385	-0.022323	2.79998	4	0	0.591836	1.02	3	0	0.796413
SGLT2 inhibition	10511_10_COL6A3_Collagen_alpha_3_VI_	Inverse variance weighted (fixed effects)	5	-0.233498	0.294229	0.427432	0.613253	-0.810187	0.34319	0.791759	0.444775	1.40944	Raw	-0.233498	0.279755	-0.834653	0.450862	0.438	0.637743	0.00917601	3.61613	4	0	0.460442	3.315	3	9.5022	0.345561
SGLT2 inhibition	10511_10_COL6A3_Collagen_alpha_3_VI_	MR Egger	5	-0.952853	1.41228	0.548212	0.999923	-3.72092	1.81521	0.385639	0.0242118	6.14236	Raw	-0.233498	0.279755	-0.834653	0.450862	0.438	0.637743	0.00917601	3.61613	4	0	0.460442	3.315	3	9.5022	0.345561
SGLT2 inhibition	10511_10_COL6A3_Collagen_alpha_3_VI_	Weighted median	5	-0.149738	0.402154	0.70964	0.886236	-0.93796	0.638484	0.860934	0.391426	1.89361	Raw	-0.233498	0.279755	-0.834653	0.450862	0.438	0.637743	0.00917601	3.61613	4	0	0.460442	3.315	3	9.5022	0.345561
SGLT2 inhibition	10511_10_COL6A3_Collagen_alpha_3_VI_	Simple mode	5	0.112022	0.588324	0.858262	0.967338	-1.04109	1.26514	1.11854	0.353069	3.54357	Raw	-0.233498	0.279755	-0.834653	0.450862	0.438	0.637743	0.00917601	3.61613	4	0	0.460442	3.315	3	9.5022	0.345561
SGLT2 inhibition	10511_10_COL6A3_Collagen_alpha_3_VI_	Weighted mode	5	0.271179	0.648755	0.697412	0.962523	-1.00038	1.54274	1.31151	0.367739	4.67738	Raw	-0.233498	0.279755	-0.834653	0.450862	0.438	0.637743	0.00917601	3.61613	4	0	0.460442	3.315	3	9.5022	0.345561
SGLT2 inhibition	10512_13_CSF2RB_IL3RB	Inverse variance weighted (fixed effects)	5	-0.148026	0.304516	0.626894	0.769413	-0.744877	0.448825	0.862408	0.474792	1.56647	Raw	-0.148026	0.174784	-0.846909	0.444742	0.855	0.919717	0.00200795	1.31778	4	0	0.858351	1.30579	3	0	0.727758
SGLT2 inhibition	10512_13_CSF2RB_IL3RB	MR Egger	5	-0.306714	1.48079	0.849172	0.999923	-3.20906	2.59564	0.735861	0.0403944	13.4051	Raw	-0.148026	0.174784	-0.846909	0.444742	0.855	0.919717	0.00200795	1.31778	4	0	0.858351	1.30579	3	0	0.727758
SGLT2 inhibition	10512_13_CSF2RB_IL3RB	Weighted median	5	0.0112115	0.367124	0.975637	0.994107	-0.708351	0.730774	1.01127	0.492456	2.07669	Raw	-0.148026	0.174784	-0.846909	0.444742	0.855	0.919717	0.00200795	1.31778	4	0	0.858351	1.30579	3	0	0.727758
SGLT2 inhibition	10512_13_CSF2RB_IL3RB	Simple mode	5	0.0262193	0.467767	0.957988	0.988031	-0.890604	0.943042	1.02657	0.410408	2.56778	Raw	-0.148026	0.174784	-0.846909	0.444742	0.855	0.919717	0.00200795	1.31778	4	0	0.858351	1.30579	3	0	0.727758
SGLT2 inhibition	10512_13_CSF2RB_IL3RB	Weighted mode	5	0.0262193	0.469084	0.958106	0.996605	-0.893185	0.945623	1.02657	0.40935	2.57442	Raw	-0.148026	0.174784	-0.846909	0.444742	0.855	0.919717	0.00200795	1.31778	4	0	0.858351	1.30579	3	0	0.727758
SGLT2 inhibition	10513_13_KCNIP3_CSEN	Inverse variance weighted (fixed effects)	5	0.193554	0.289635	0.503964	0.679243	-0.374132	0.761239	1.21355	0.687886	2.14093	Raw	0.193554	0.158314	1.2226	0.288592	0.856	0.395758	-0.0163655	1.19507	4	0	0.87891	0.21781	3	0	0.974664
SGLT2 inhibition	10513_13_KCNIP3_CSEN	MR Egger	5	1.47802	1.33121	0.347867	0.999923	-1.13116	4.0872	4.38426	0.322659	59.5729	Raw	0.193554	0.158314	1.2226	0.288592	0.856	0.395758	-0.0163655	1.19507	4	0	0.87891	0.21781	3	0	0.974664
SGLT2 inhibition	10513_13_KCNIP3_CSEN	Weighted median	5	0.162375	0.350919	0.643569	0.855275	-0.525426	0.850176	1.1763	0.591304	2.34006	Raw	0.193554	0.158314	1.2226	0.288592	0.856	0.395758	-0.0163655	1.19507	4	0	0.87891	0.21781	3	0	0.974664
SGLT2 inhibition	10513_13_KCNIP3_CSEN	Simple mode	5	0.0797594	0.477044	0.875329	0.971547	-0.855248	1.01477	1.08303	0.425178	2.75872	Raw	0.193554	0.158314	1.2226	0.288592	0.856	0.395758	-0.0163655	1.19507	4	0	0.87891	0.21781	3	0	0.974664
SGLT2 inhibition	10513_13_KCNIP3_CSEN	Weighted mode	5	0.0834341	0.437013	0.857888	0.981672	-0.773112	0.93998	1.08701	0.461575	2.55993	Raw	0.193554	0.158314	1.2226	0.288592	0.856	0.395758	-0.0163655	1.19507	4	0	0.87891	0.21781	3	0	0.974664
SGLT2 inhibition	10514_5_PTGDS_PGD2_synthase	Inverse variance weighted (fixed effects)	5	0.477524	0.310947	0.12461	0.289687	-0.131932	1.08698	1.61208	0.8764	2.96531	Raw	0.477524	0.11183	4.27009	0.0129492	0.983	0.607722	0.0100614	0.517372	4	0	0.971788	0.190856	3	0	0.979052
SGLT2 inhibition	10514_5_PTGDS_PGD2_synthase	MR Egger	5	-0.312559	1.41721	0.839603	0.999923	-3.09029	2.46517	0.731572	0.0454887	11.7655	Raw	0.477524	0.11183	4.27009	0.0129492	0.983	0.607722	0.0100614	0.517372	4	0	0.971788	0.190856	3	0	0.979052
SGLT2 inhibition	10514_5_PTGDS_PGD2_synthase	Weighted median	5	0.450234	0.380902	0.237198	0.593798	-0.296334	1.1968	1.56868	0.743539	3.30951	Raw	0.477524	0.11183	4.27009	0.0129492	0.983	0.607722	0.0100614	0.517372	4	0	0.971788	0.190856	3	0	0.979052
SGLT2 inhibition	10514_5_PTGDS_PGD2_synthase	Simple mode	5	0.516769	0.48226	0.344268	0.876294	-0.428461	1.462	1.6766	0.651511	4.31458	Raw	0.477524	0.11183	4.27009	0.0129492	0.983	0.607722	0.0100614	0.517372	4	0	0.971788	0.190856	3	0	0.979052
SGLT2 inhibition	10514_5_PTGDS_PGD2_synthase	Weighted mode	5	0.437212	0.434967	0.371691	0.962483	-0.415323	1.28975	1.54838	0.660127	3.63187	Raw	0.477524	0.11183	4.27009	0.0129492	0.983	0.607722	0.0100614	0.517372	4	0	0.971788	0.190856	3	0	0.979052
SGLT2 inhibition	10521_10_MXRA8_MXRA8	Inverse variance weighted (fixed effects)	5	-0.310621	0.323068	0.336315	0.5344	-0.943835	0.322592	0.732991	0.389133	1.3807	Raw	-0.310621	0.196994	-1.57681	0.189972	0.829	0.667357	-0.00866936	1.48723	4	0	0.828902	1.2618	3	0	0.738224
SGLT2 inhibition	10521_10_MXRA8_MXRA8	MR Egger	5	0.370759	1.47102	0.817289	0.999923	-2.51244	3.25396	1.44883	0.08107	25.8927	Raw	-0.310621	0.196994	-1.57681	0.189972	0.829	0.667357	-0.00866936	1.48723	4	0	0.828902	1.2618	3	0	0.738224
SGLT2 inhibition	10521_10_MXRA8_MXRA8	Weighted median	5	-0.168569	0.400861	0.674108	0.868433	-0.954257	0.617119	0.844873	0.385098	1.85358	Raw	-0.310621	0.196994	-1.57681	0.189972	0.829	0.667357	-0.00866936	1.48723	4	0	0.828902	1.2618	3	0	0.738224
SGLT2 inhibition	10521_10_MXRA8_MXRA8	Simple mode	5	-0.137288	0.546504	0.814028	0.9584	-1.20844	0.93386	0.871719	0.298664	2.54431	Raw	-0.310621	0.196994	-1.57681	0.189972	0.829	0.667357	-0.00866936	1.48723	4	0	0.828902	1.2618	3	0	0.738224
SGLT2 inhibition	10521_10_MXRA8_MXRA8	Weighted mode	5	-0.0512376	0.513789	0.925361	0.991342	-1.05826	0.955789	0.950053	0.347058	2.60072	Raw	-0.310621	0.196994	-1.57681	0.189972	0.829	0.667357	-0.00866936	1.48723	4	0	0.828902	1.2618	3	0	0.738224
SGLT2 inhibition	10527_22_DHX9_DHX9	Inverse variance weighted (fixed effects)	5	-0.0109363	0.298115	0.970736	0.985854	-0.595242	0.57337	0.989123	0.551429	1.77424	Raw	-0.0109363	0.114012	-0.0959224	0.928196	0.959	0.568388	0.010958	0.58505	4	0	0.96471	0.177001	3	0	0.981214
SGLT2 inhibition	10527_22_DHX9_DHX9	MR Egger	5	-0.87123	1.37936	0.572483	0.999923	-3.57478	1.83232	0.418437	0.0280216	6.24836	Raw	-0.0109363	0.114012	-0.0959224	0.928196	0.959	0.568388	0.010958	0.58505	4	0	0.96471	0.177001	3	0	0.981214
SGLT2 inhibition	10527_22_DHX9_DHX9	Weighted median	5	0.0102667	0.349886	0.976591	0.994209	-0.675509	0.696042	1.01032	0.508897	2.0058	Raw	-0.0109363	0.114012	-0.0959224	0.928196	0.959	0.568388	0.010958	0.58505	4	0	0.96471	0.177001	3	0	0.981214
SGLT2 inhibition	10527_22_DHX9_DHX9	Simple mode	5	0.0521473	0.478248	0.918423	0.981335	-0.88522	0.989514	1.05353	0.412624	2.68993	Raw	-0.0109363	0.114012	-0.0959224	0.928196	0.959	0.568388	0.010958	0.58505	4	0	0.96471	0.177001	3	0	0.981214
SGLT2 inhibition	10527_22_DHX9_DHX9	Weighted mode	5	0.0738334	0.428149	0.871459	0.9855	-0.765338	0.913005	1.07663	0.465177	2.4918	Raw	-0.0109363	0.114012	-0.0959224	0.928196	0.959	0.568388	0.010958	0.58505	4	0	0.96471	0.177001	3	0	0.981214
SGLT2 inhibition	10530_8_PSMB6_PSB6	Inverse variance weighted (fixed effects)	5	-0.0996081	0.300322	0.740138	0.848382	-0.688239	0.489023	0.905192	0.50246	1.63072	Raw	-0.0996081	0.0935086	-1.06523	0.346801	0.973	0.870462	0.00284635	0.387783	4	0	0.983465	0.356296	3	0	0.949115
SGLT2 inhibition	10530_8_PSMB6_PSB6	MR Egger	5	-0.325273	1.30671	0.819488	0.999923	-2.88643	2.23588	0.72233	0.0557751	9.35473	Raw	-0.0996081	0.0935086	-1.06523	0.346801	0.973	0.870462	0.00284635	0.387783	4	0	0.983465	0.356296	3	0	0.949115
SGLT2 inhibition	10530_8_PSMB6_PSB6	Weighted median	5	-0.214554	0.364627	0.55625	0.811833	-0.929224	0.500115	0.806901	0.39486	1.64891	Raw	-0.0996081	0.0935086	-1.06523	0.346801	0.973	0.870462	0.00284635	0.387783	4	0	0.983465	0.356296	3	0	0.949115
SGLT2 inhibition	10530_8_PSMB6_PSB6	Simple mode	5	-0.218678	0.467098	0.66404	0.922551	-1.13419	0.696834	0.803581	0.321683	2.00739	Raw	-0.0996081	0.0935086	-1.06523	0.346801	0.973	0.870462	0.00284635	0.387783	4	0	0.983465	0.356296	3	0	0.949115
SGLT2 inhibition	10530_8_PSMB6_PSB6	Weighted mode	5	-0.223714	0.450132	0.645268	0.962483	-1.10597	0.658546	0.799544	0.330889	1.93198	Raw	-0.0996081	0.0935086	-1.06523	0.346801	0.973	0.870462	0.00284635	0.387783	4	0	0.983465	0.356296	3	0	0.949115
SGLT2 inhibition	10531_18_NRAS_RASN	Inverse variance weighted (fixed effects)	5	-0.0530537	0.303557	0.861258	0.921864	-0.648025	0.541918	0.948329	0.523078	1.7193	Raw	-0.0530537	0.243666	-0.217731	0.838294	0.693	0.245884	-0.0249211	2.57733	4	0	0.630844	0.508135	3	0	0.917101
SGLT2 inhibition	10531_18_NRAS_RASN	MR Egger	5	1.89666	1.38899	0.265468	0.999923	-0.825751	4.61908	6.66362	0.437906	101.4	Raw	-0.0530537	0.243666	-0.217731	0.838294	0.693	0.245884	-0.0249211	2.57733	4	0	0.630844	0.508135	3	0	0.917101
SGLT2 inhibition	10531_18_NRAS_RASN	Weighted median	5	0.0638222	0.366084	0.8616	0.952838	-0.653703	0.781348	1.0659	0.520116	2.18441	Raw	-0.0530537	0.243666	-0.217731	0.838294	0.693	0.245884	-0.0249211	2.57733	4	0	0.630844	0.508135	3	0	0.917101
SGLT2 inhibition	10531_18_NRAS_RASN	Simple mode	5	0.0358999	0.441453	0.939092	0.985218	-0.829348	0.901148	1.03655	0.436334	2.46243	Raw	-0.0530537	0.243666	-0.217731	0.838294	0.693	0.245884	-0.0249211	2.57733	4	0	0.630844	0.508135	3	0	0.917101
SGLT2 inhibition	10531_18_NRAS_RASN	Weighted mode	5	0.114649	0.440249	0.807398	0.975971	-0.748239	0.977537	1.12148	0.473199	2.6579	Raw	-0.0530537	0.243666	-0.217731	0.838294	0.693	0.245884	-0.0249211	2.57733	4	0	0.630844	0.508135	3	0	0.917101
SGLT2 inhibition	10534_40_PARP1_PARP	Inverse variance weighted (fixed effects)	5	-0.122971	0.288257	0.669669	0.801532	-0.687954	0.442012	0.88429	0.502603	1.55583	Raw	-0.122971	0.155334	-0.791653	0.472862	0.909	0.449515	-0.0143074	1.16154	4	0	0.884389	0.409073	3	0	0.938362
SGLT2 inhibition	10534_40_PARP1_PARP	MR Egger	5	0.984412	1.30874	0.506576	0.999923	-1.58071	3.54953	2.67624	0.205829	34.7971	Raw	-0.122971	0.155334	-0.791653	0.472862	0.909	0.449515	-0.0143074	1.16154	4	0	0.884389	0.409073	3	0	0.938362
SGLT2 inhibition	10534_40_PARP1_PARP	Weighted median	5	-0.0731226	0.361765	0.839817	0.943947	-0.782181	0.635936	0.929487	0.457407	1.88879	Raw	-0.122971	0.155334	-0.791653	0.472862	0.909	0.449515	-0.0143074	1.16154	4	0	0.884389	0.409073	3	0	0.938362
SGLT2 inhibition	10534_40_PARP1_PARP	Simple mode	5	-0.146277	0.460984	0.766878	0.948767	-1.04981	0.757252	0.863918	0.350005	2.13241	Raw	-0.122971	0.155334	-0.791653	0.472862	0.909	0.449515	-0.0143074	1.16154	4	0	0.884389	0.409073	3	0	0.938362
SGLT2 inhibition	10534_40_PARP1_PARP	Weighted mode	5	-0.0143378	0.410213	0.973793	0.997419	-0.818356	0.78968	0.985765	0.441156	2.20269	Raw	-0.122971	0.155334	-0.791653	0.472862	0.909	0.449515	-0.0143074	1.16154	4	0	0.884389	0.409073	3	0	0.938362
SGLT2 inhibition	10535_25_COX6A2_CX6A2	Inverse variance weighted (fixed effects)	5	-0.998175	0.297774	0.000801934	0.0172221	-1.58181	-0.414539	0.368551	0.205602	0.660645	Raw	-0.998175	0.301842	-3.30695	0.0297392	0.452	0.970871	-0.000785842	4.11003	4	2.67714	0.391319	4.10788	3	26.9696	0.250048
SGLT2 inhibition	10535_25_COX6A2_CX6A2	MR Egger	5	-0.936577	1.59255	0.597805	0.999923	-4.05798	2.18483	0.391967	0.0172839	8.8891	Raw	-0.998175	0.301842	-3.30695	0.0297392	0.452	0.970871	-0.000785842	4.11003	4	2.67714	0.391319	4.10788	3	26.9696	0.250048
SGLT2 inhibition	10535_25_COX6A2_CX6A2	Weighted median	5	-0.964653	0.381213	0.0113906	0.373338	-1.71183	-0.217475	0.381116	0.180535	0.804547	Raw	-0.998175	0.301842	-3.30695	0.0297392	0.452	0.970871	-0.000785842	4.11003	4	2.67714	0.391319	4.10788	3	26.9696	0.250048
SGLT2 inhibition	10535_25_COX6A2_CX6A2	Simple mode	5	-1.36007	0.645118	0.102694	0.876294	-2.6245	-0.0956344	0.256644	0.0724763	0.908796	Raw	-0.998175	0.301842	-3.30695	0.0297392	0.452	0.970871	-0.000785842	4.11003	4	2.67714	0.391319	4.10788	3	26.9696	0.250048
SGLT2 inhibition	10535_25_COX6A2_CX6A2	Weighted mode	5	-0.445259	0.607962	0.504539	0.962483	-1.63686	0.746347	0.640659	0.194589	2.10928	Raw	-0.998175	0.301842	-3.30695	0.0297392	0.452	0.970871	-0.000785842	4.11003	4	2.67714	0.391319	4.10788	3	26.9696	0.250048
SGLT2 inhibition	10539_30_CD99L2_C99L2	Inverse variance weighted (fixed effects)	5	0.0407332	0.306967	0.894434	0.940139	-0.560921	0.642388	1.04157	0.570683	1.90101	Raw	0.0407332	0.152227	0.267582	0.802252	0.888	0.867495	0.0031459	0.9837	4	0	0.912257	0.950732	3	0	0.813171
SGLT2 inhibition	10539_30_CD99L2_C99L2	MR Egger	5	-0.205959	1.39291	0.89183	0.999923	-2.93606	2.52414	0.813866	0.0530743	12.4802	Raw	0.0407332	0.152227	0.267582	0.802252	0.888	0.867495	0.0031459	0.9837	4	0	0.912257	0.950732	3	0	0.813171
SGLT2 inhibition	10539_30_CD99L2_C99L2	Weighted median	5	-0.0193923	0.384839	0.959811	0.988053	-0.773676	0.734892	0.980795	0.461314	2.08526	Raw	0.0407332	0.152227	0.267582	0.802252	0.888	0.867495	0.0031459	0.9837	4	0	0.912257	0.950732	3	0	0.813171
SGLT2 inhibition	10539_30_CD99L2_C99L2	Simple mode	5	0.03634	0.498012	0.945333	0.98604	-0.939763	1.01244	1.03701	0.39072	2.75232	Raw	0.0407332	0.152227	0.267582	0.802252	0.888	0.867495	0.0031459	0.9837	4	0	0.912257	0.950732	3	0	0.813171
SGLT2 inhibition	10539_30_CD99L2_C99L2	Weighted mode	5	-0.051575	0.464612	0.916958	0.989628	-0.962214	0.859064	0.949732	0.382046	2.36095	Raw	0.0407332	0.152227	0.267582	0.802252	0.888	0.867495	0.0031459	0.9837	4	0	0.912257	0.950732	3	0	0.813171
SGLT2 inhibition	10546_2_TSPEAR_TSEAR	Inverse variance weighted (fixed effects)	5	-0.447184	0.299526	0.135444	0.306968	-1.03425	0.139886	0.639426	0.355491	1.15014	Raw	-0.447184	0.0504408	-8.86553	0.000894058	1	0.951811	-0.00110843	0.113437	4	0	0.998451	0.109132	3	0	0.99072
SGLT2 inhibition	10546_2_TSPEAR_TSEAR	MR Egger	5	-0.360183	1.35932	0.808194	0.999923	-3.02445	2.30409	0.697549	0.0485845	10.015	Raw	-0.447184	0.0504408	-8.86553	0.000894058	1	0.951811	-0.00110843	0.113437	4	0	0.998451	0.109132	3	0	0.99072
SGLT2 inhibition	10546_2_TSPEAR_TSEAR	Weighted median	5	-0.44962	0.349783	0.198644	0.55219	-1.13519	0.235955	0.637871	0.32136	1.26612	Raw	-0.447184	0.0504408	-8.86553	0.000894058	1	0.951811	-0.00110843	0.113437	4	0	0.998451	0.109132	3	0	0.99072
SGLT2 inhibition	10546_2_TSPEAR_TSEAR	Simple mode	5	-0.513664	0.446619	0.31418	0.876294	-1.38904	0.36171	0.5983	0.249315	1.43578	Raw	-0.447184	0.0504408	-8.86553	0.000894058	1	0.951811	-0.00110843	0.113437	4	0	0.998451	0.109132	3	0	0.99072
SGLT2 inhibition	10546_2_TSPEAR_TSEAR	Weighted mode	5	-0.489814	0.403678	0.291734	0.962483	-1.28102	0.301395	0.61274	0.277753	1.35174	Raw	-0.447184	0.0504408	-8.86553	0.000894058	1	0.951811	-0.00110843	0.113437	4	0	0.998451	0.109132	3	0	0.99072
SGLT2 inhibition	10550_37_BMPR1B_BMP_RIB	Inverse variance weighted (fixed effects)	5	-0.463935	0.304964	0.12819	0.294638	-1.06167	0.133795	0.628804	0.345879	1.14316	Raw	-0.463935	0.0509517	-9.10539	0.000806897	0.999	0.813933	-0.00443947	0.111655	4	0	0.998498	0.0457059	3	0	0.997437
SGLT2 inhibition	10550_37_BMPR1B_BMP_RIB	MR Egger	5	-0.115489	1.3907	0.939047	0.999923	-2.84125	2.61027	0.890931	0.0583526	13.6028	Raw	-0.463935	0.0509517	-9.10539	0.000806897	0.999	0.813933	-0.00443947	0.111655	4	0	0.998498	0.0457059	3	0	0.997437
SGLT2 inhibition	10550_37_BMPR1B_BMP_RIB	Weighted median	5	-0.422328	0.359903	0.240615	0.59591	-1.12774	0.283081	0.655519	0.323765	1.32721	Raw	-0.463935	0.0509517	-9.10539	0.000806897	0.999	0.813933	-0.00443947	0.111655	4	0	0.998498	0.0457059	3	0	0.997437
SGLT2 inhibition	10550_37_BMPR1B_BMP_RIB	Simple mode	5	-0.405075	0.431326	0.400832	0.876294	-1.25047	0.440325	0.666927	0.286369	1.55321	Raw	-0.463935	0.0509517	-9.10539	0.000806897	0.999	0.813933	-0.00443947	0.111655	4	0	0.998498	0.0457059	3	0	0.997437
SGLT2 inhibition	10550_37_BMPR1B_BMP_RIB	Weighted mode	5	-0.410953	0.440673	0.403839	0.962483	-1.27467	0.452765	0.663018	0.279523	1.57265	Raw	-0.463935	0.0509517	-9.10539	0.000806897	0.999	0.813933	-0.00443947	0.111655	4	0	0.998498	0.0457059	3	0	0.997437
SGLT2 inhibition	10551_7_LAT_LAT	Inverse variance weighted (fixed effects)	5	-0.348698	0.294738	0.236779	0.430066	-0.926385	0.228989	0.705606	0.395983	1.25733	Raw	-0.348698	0.248016	-1.40595	0.23246	0.545	0.412245	-0.0159396	2.83235	4	0	0.586261	1.93006	3	0	0.587049
SGLT2 inhibition	10551_7_LAT_LAT	MR Egger	5	0.901178	1.34842	0.551751	0.999923	-1.74172	3.54407	2.4625	0.175219	34.6076	Raw	-0.348698	0.248016	-1.40595	0.23246	0.545	0.412245	-0.0159396	2.83235	4	0	0.586261	1.93006	3	0	0.587049
SGLT2 inhibition	10551_7_LAT_LAT	Weighted median	5	-0.576249	0.38321	0.132648	0.493242	-1.32734	0.174844	0.562003	0.265181	1.19106	Raw	-0.348698	0.248016	-1.40595	0.23246	0.545	0.412245	-0.0159396	2.83235	4	0	0.586261	1.93006	3	0	0.587049
SGLT2 inhibition	10551_7_LAT_LAT	Simple mode	5	-0.699973	0.560196	0.2796	0.876294	-1.79796	0.398012	0.496599	0.165637	1.48886	Raw	-0.348698	0.248016	-1.40595	0.23246	0.545	0.412245	-0.0159396	2.83235	4	0	0.586261	1.93006	3	0	0.587049
SGLT2 inhibition	10551_7_LAT_LAT	Weighted mode	5	-0.703971	0.58888	0.297941	0.962483	-1.85817	0.450233	0.494618	0.155957	1.56868	Raw	-0.348698	0.248016	-1.40595	0.23246	0.545	0.412245	-0.0159396	2.83235	4	0	0.586261	1.93006	3	0	0.587049
SGLT2 inhibition	10552_88_KLRC4_NKG2F	Inverse variance weighted (fixed effects)	5	-0.539909	0.306058	0.0777199	0.217784	-1.13978	0.0599656	0.582801	0.319888	1.0618	Raw	-0.539909	0.212278	-2.54341	0.0637495	0.771	0.56444	-0.011188	1.92424	4	0	0.749691	1.50726	3	0	0.680595
SGLT2 inhibition	10552_88_KLRC4_NKG2F	MR Egger	5	0.336529	1.39135	0.82447	0.999923	-2.39051	3.06357	1.40008	0.0915829	21.4038	Raw	-0.539909	0.212278	-2.54341	0.0637495	0.771	0.56444	-0.011188	1.92424	4	0	0.749691	1.50726	3	0	0.680595
SGLT2 inhibition	10552_88_KLRC4_NKG2F	Weighted median	5	-0.628344	0.370819	0.0901744	0.44389	-1.35515	0.0984603	0.533474	0.257909	1.10347	Raw	-0.539909	0.212278	-2.54341	0.0637495	0.771	0.56444	-0.011188	1.92424	4	0	0.749691	1.50726	3	0	0.680595
SGLT2 inhibition	10552_88_KLRC4_NKG2F	Simple mode	5	-0.839973	0.514652	0.177991	0.876294	-1.84869	0.168745	0.431722	0.157443	1.18382	Raw	-0.539909	0.212278	-2.54341	0.0637495	0.771	0.56444	-0.011188	1.92424	4	0	0.749691	1.50726	3	0	0.680595
SGLT2 inhibition	10552_88_KLRC4_NKG2F	Weighted mode	5	-0.687587	0.489094	0.23249	0.962483	-1.64621	0.271036	0.502788	0.192779	1.31132	Raw	-0.539909	0.212278	-2.54341	0.0637495	0.771	0.56444	-0.011188	1.92424	4	0	0.749691	1.50726	3	0	0.680595
SGLT2 inhibition	10553_8_TOR1AIP2_TOIP2	Inverse variance weighted (fixed effects)	5	-0.262659	0.298573	0.379014	0.569397	-0.847862	0.322544	0.769004	0.42833	1.38064	Raw	-0.262659	0.170324	-1.54212	0.197907	0.887	0.566135	0.0108196	1.30169	4	0	0.861088	0.888568	3	0	0.828186
SGLT2 inhibition	10553_8_TOR1AIP2_TOIP2	MR Egger	5	-1.11103	1.35325	0.471808	0.999923	-3.76341	1.54135	0.329221	0.0232046	4.6709	Raw	-0.262659	0.170324	-1.54212	0.197907	0.887	0.566135	0.0108196	1.30169	4	0	0.861088	0.888568	3	0	0.828186
SGLT2 inhibition	10553_8_TOR1AIP2_TOIP2	Weighted median	5	-0.343271	0.352399	0.330007	0.662141	-1.03397	0.34743	0.709446	0.355592	1.41543	Raw	-0.262659	0.170324	-1.54212	0.197907	0.887	0.566135	0.0108196	1.30169	4	0	0.861088	0.888568	3	0	0.828186
SGLT2 inhibition	10553_8_TOR1AIP2_TOIP2	Simple mode	5	-0.348222	0.467787	0.497988	0.891945	-1.26509	0.568641	0.705942	0.282215	1.76587	Raw	-0.262659	0.170324	-1.54212	0.197907	0.887	0.566135	0.0108196	1.30169	4	0	0.861088	0.888568	3	0	0.828186
SGLT2 inhibition	10553_8_TOR1AIP2_TOIP2	Weighted mode	5	-0.348222	0.449737	0.481985	0.962483	-1.22971	0.533262	0.705942	0.292378	1.70448	Raw	-0.262659	0.170324	-1.54212	0.197907	0.887	0.566135	0.0108196	1.30169	4	0	0.861088	0.888568	3	0	0.828186
SGLT2 inhibition	10554_23_GLB1_BGAL	Inverse variance weighted (fixed effects)	5	0.173082	0.290563	0.551391	0.716045	-0.396423	0.742586	1.18896	0.672722	2.10136	Raw	0.173082	0.234621	0.737708	0.501628	0.578	0.716814	0.00669796	2.60803	4	0	0.625402	2.44909	3	0	0.484563
SGLT2 inhibition	10554_23_GLB1_BGAL	MR Egger	5	-0.350261	1.34448	0.811323	0.999923	-2.98544	2.28492	0.704504	0.0505171	9.82493	Raw	0.173082	0.234621	0.737708	0.501628	0.578	0.716814	0.00669796	2.60803	4	0	0.625402	2.44909	3	0	0.484563
SGLT2 inhibition	10554_23_GLB1_BGAL	Weighted median	5	0.206284	0.375301	0.582559	0.826586	-0.529305	0.941874	1.2291	0.589014	2.56478	Raw	0.173082	0.234621	0.737708	0.501628	0.578	0.716814	0.00669796	2.60803	4	0	0.625402	2.44909	3	0	0.484563
SGLT2 inhibition	10554_23_GLB1_BGAL	Simple mode	5	0.211926	0.59471	0.739578	0.940301	-0.953704	1.37756	1.23606	0.385311	3.9652	Raw	0.173082	0.234621	0.737708	0.501628	0.578	0.716814	0.00669796	2.60803	4	0	0.625402	2.44909	3	0	0.484563
SGLT2 inhibition	10554_23_GLB1_BGAL	Weighted mode	5	-0.327069	0.530176	0.570679	0.962483	-1.36621	0.712076	0.721034	0.255071	2.03822	Raw	0.173082	0.234621	0.737708	0.501628	0.578	0.716814	0.00669796	2.60803	4	0	0.625402	2.44909	3	0	0.484563
SGLT2 inhibition	10557_6_TEX29_TEX29	Inverse variance weighted (fixed effects)	5	-0.826473	0.302292	0.00625668	0.0509961	-1.41897	-0.23398	0.43759	0.241964	0.791378	Raw	-0.826473	0.243191	-3.39845	0.0273164	0.659	0.597465	-0.0101064	2.58882	4	0	0.628805	2.24228	3	0	0.523668
SGLT2 inhibition	10557_6_TEX29_TEX29	MR Egger	5	-0.0346024	1.37872	0.981553	0.999923	-2.7369	2.6677	0.965989	0.0647708	14.4067	Raw	-0.826473	0.243191	-3.39845	0.0273164	0.659	0.597465	-0.0101064	2.58882	4	0	0.628805	2.24228	3	0	0.523668
SGLT2 inhibition	10557_6_TEX29_TEX29	Weighted median	5	-0.623343	0.382273	0.10297	0.460729	-1.3726	0.125913	0.536149	0.253448	1.13418	Raw	-0.826473	0.243191	-3.39845	0.0273164	0.659	0.597465	-0.0101064	2.58882	4	0	0.628805	2.24228	3	0	0.523668
SGLT2 inhibition	10557_6_TEX29_TEX29	Simple mode	5	-0.55053	0.537522	0.363636	0.876294	-1.60407	0.503012	0.576644	0.201076	1.6537	Raw	-0.826473	0.243191	-3.39845	0.0273164	0.659	0.597465	-0.0101064	2.58882	4	0	0.628805	2.24228	3	0	0.523668
SGLT2 inhibition	10557_6_TEX29_TEX29	Weighted mode	5	-0.519456	0.485036	0.344504	0.962483	-1.47013	0.431214	0.594844	0.229896	1.53912	Raw	-0.826473	0.243191	-3.39845	0.0273164	0.659	0.597465	-0.0101064	2.58882	4	0	0.628805	2.24228	3	0	0.523668
SGLT2 inhibition	10558_26_PCDH9_PCDH9	Inverse variance weighted (fixed effects)	5	-0.0848028	0.324097	0.793585	0.882225	-0.720033	0.550428	0.918693	0.486736	1.73399	Raw	-0.0848028	0.123458	-0.686897	0.529899	0.974	0.826119	0.00441817	0.580427	4	0	0.965214	0.523046	3	0	0.9138
SGLT2 inhibition	10558_26_PCDH9_PCDH9	MR Egger	5	-0.434326	1.49469	0.790303	0.999923	-3.36392	2.49527	0.647701	0.0345993	12.125	Raw	-0.0848028	0.123458	-0.686897	0.529899	0.974	0.826119	0.00441817	0.580427	4	0	0.965214	0.523046	3	0	0.9138
SGLT2 inhibition	10558_26_PCDH9_PCDH9	Weighted median	5	0.00687941	0.387164	0.985823	0.995375	-0.751962	0.765721	1.0069	0.471441	2.15054	Raw	-0.0848028	0.123458	-0.686897	0.529899	0.974	0.826119	0.00441817	0.580427	4	0	0.965214	0.523046	3	0	0.9138
SGLT2 inhibition	10558_26_PCDH9_PCDH9	Simple mode	5	0.0641578	0.513707	0.906634	0.978069	-0.942708	1.07102	1.06626	0.389572	2.91836	Raw	-0.0848028	0.123458	-0.686897	0.529899	0.974	0.826119	0.00441817	0.580427	4	0	0.965214	0.523046	3	0	0.9138
SGLT2 inhibition	10558_26_PCDH9_PCDH9	Weighted mode	5	0.024584	0.483722	0.961904	0.997419	-0.923512	0.97268	1.02489	0.397122	2.64502	Raw	-0.0848028	0.123458	-0.686897	0.529899	0.974	0.826119	0.00441817	0.580427	4	0	0.965214	0.523046	3	0	0.9138
SGLT2 inhibition	10560_1_ITM2C_ITM2C	Inverse variance weighted (fixed effects)	5	-0.409269	0.295182	0.165595	0.345432	-0.987826	0.169287	0.664135	0.372385	1.18446	Raw	-0.409269	0.256099	-1.59809	0.185265	0.617	0.254385	-0.0236019	3.0109	4	0	0.556003	1.03391	3	0	0.793047
SGLT2 inhibition	10560_1_ITM2C_ITM2C	MR Egger	5	1.4368	1.34572	0.363952	0.999923	-1.20081	4.07441	4.20721	0.300951	58.8155	Raw	-0.409269	0.256099	-1.59809	0.185265	0.617	0.254385	-0.0236019	3.0109	4	0	0.556003	1.03391	3	0	0.793047
SGLT2 inhibition	10560_1_ITM2C_ITM2C	Weighted median	5	-0.290643	0.364772	0.425579	0.735787	-1.0056	0.42431	0.747782	0.365826	1.52854	Raw	-0.409269	0.256099	-1.59809	0.185265	0.617	0.254385	-0.0236019	3.0109	4	0	0.556003	1.03391	3	0	0.793047
SGLT2 inhibition	10560_1_ITM2C_ITM2C	Simple mode	5	-0.423013	0.492182	0.438543	0.876294	-1.38769	0.541663	0.65507	0.249652	1.71886	Raw	-0.409269	0.256099	-1.59809	0.185265	0.617	0.254385	-0.0236019	3.0109	4	0	0.556003	1.03391	3	0	0.793047
SGLT2 inhibition	10560_1_ITM2C_ITM2C	Weighted mode	5	-0.166801	0.43209	0.719126	0.969045	-1.0137	0.680096	0.846368	0.362875	1.97407	Raw	-0.409269	0.256099	-1.59809	0.185265	0.617	0.254385	-0.0236019	3.0109	4	0	0.556003	1.03391	3	0	0.793047
SGLT2 inhibition	10561_5_PGLYRP3_PGRP_I_alpha	Inverse variance weighted (fixed effects)	5	-0.503939	0.302597	0.0958366	0.246775	-1.09703	0.0891504	0.604146	0.333862	1.09325	Raw	-0.503939	0.151511	-3.32608	0.0292123	0.936	0.788024	0.00511931	1.00282	4	0	0.909368	0.916467	3	0	0.821452
SGLT2 inhibition	10561_5_PGLYRP3_PGRP_I_alpha	MR Egger	5	-0.903772	1.39387	0.562939	0.999923	-3.63576	1.82822	0.405039	0.0263638	6.22281	Raw	-0.503939	0.151511	-3.32608	0.0292123	0.936	0.788024	0.00511931	1.00282	4	0	0.909368	0.916467	3	0	0.821452
SGLT2 inhibition	10561_5_PGLYRP3_PGRP_I_alpha	Weighted median	5	-0.503199	0.371085	0.175092	0.529526	-1.23052	0.224127	0.604593	0.292139	1.25123	Raw	-0.503939	0.151511	-3.32608	0.0292123	0.936	0.788024	0.00511931	1.00282	4	0	0.909368	0.916467	3	0	0.821452
SGLT2 inhibition	10561_5_PGLYRP3_PGRP_I_alpha	Simple mode	5	-0.678719	0.495448	0.242577	0.876294	-1.6498	0.29236	0.507267	0.192089	1.33959	Raw	-0.503939	0.151511	-3.32608	0.0292123	0.936	0.788024	0.00511931	1.00282	4	0	0.909368	0.916467	3	0	0.821452
SGLT2 inhibition	10561_5_PGLYRP3_PGRP_I_alpha	Weighted mode	5	-0.509047	0.446425	0.317812	0.962483	-1.38404	0.365946	0.601068	0.250564	1.44188	Raw	-0.503939	0.151511	-3.32608	0.0292123	0.936	0.788024	0.00511931	1.00282	4	0	0.909368	0.916467	3	0	0.821452
SGLT2 inhibition	10563_13_LYSMD3_LYSM3	Inverse variance weighted (fixed effects)	5	0.021313	0.288902	0.941191	0.968202	-0.544934	0.58756	1.02154	0.57988	1.79959	Raw	0.021313	0.0806349	0.264315	0.804597	0.993	0.974957	0.000555955	0.311606	4	0	0.989053	0.310445	3	0	0.958052
SGLT2 inhibition	10563_13_LYSMD3_LYSM3	MR Egger	5	-0.0224019	1.315	0.987478	0.999923	-2.59981	2.555	0.977847	0.0742878	12.8714	Raw	0.021313	0.0806349	0.264315	0.804597	0.993	0.974957	0.000555955	0.311606	4	0	0.989053	0.310445	3	0	0.958052
SGLT2 inhibition	10563_13_LYSMD3_LYSM3	Weighted median	5	0.0889824	0.343308	0.795488	0.923364	-0.583902	0.761867	1.09306	0.557718	2.14227	Raw	0.021313	0.0806349	0.264315	0.804597	0.993	0.974957	0.000555955	0.311606	4	0	0.989053	0.310445	3	0	0.958052
SGLT2 inhibition	10563_13_LYSMD3_LYSM3	Simple mode	5	0.107109	0.428827	0.815066	0.9584	-0.733392	0.94761	1.11306	0.480277	2.57954	Raw	0.021313	0.0806349	0.264315	0.804597	0.993	0.974957	0.000555955	0.311606	4	0	0.989053	0.310445	3	0	0.958052
SGLT2 inhibition	10563_13_LYSMD3_LYSM3	Weighted mode	5	0.0986206	0.4255	0.828087	0.977598	-0.73536	0.932601	1.10365	0.479333	2.54111	Raw	0.021313	0.0806349	0.264315	0.804597	0.993	0.974957	0.000555955	0.311606	4	0	0.989053	0.310445	3	0	0.958052
SGLT2 inhibition	10565_19_SLITRK3_SLIK3	Inverse variance weighted (multiplicative random effects)	5	0.350202	0.442012	0.428191	0.696995	-0.516142	1.21655	1.41935	0.596819	3.37551	Raw	0.350202	0.442012	0.792291	0.47253	0.129	0.595428	-0.0161249	8.05341	4	50.3316	0.0896412	7.21069	3	58.3951	0.0654772
SGLT2 inhibition	10565_19_SLITRK3_SLIK3	MR Egger	5	1.61455	2.18919	0.514261	0.999923	-2.67627	5.90536	5.0256	0.0688192	367.001	Raw	0.350202	0.442012	0.792291	0.47253	0.129	0.595428	-0.0161249	8.05341	4	50.3316	0.0896412	7.21069	3	58.3951	0.0654772
SGLT2 inhibition	10565_19_SLITRK3_SLIK3	Weighted median	5	0.286496	0.492339	0.560629	0.815352	-0.678488	1.25148	1.33175	0.507383	3.49551	Raw	0.350202	0.442012	0.792291	0.47253	0.129	0.595428	-0.0161249	8.05341	4	50.3316	0.0896412	7.21069	3	58.3951	0.0654772
SGLT2 inhibition	10565_19_SLITRK3_SLIK3	Simple mode	5	0.201193	0.801688	0.814208	0.9584	-1.37012	1.7725	1.22286	0.254078	5.88556	Raw	0.350202	0.442012	0.792291	0.47253	0.129	0.595428	-0.0161249	8.05341	4	50.3316	0.0896412	7.21069	3	58.3951	0.0654772
SGLT2 inhibition	10565_19_SLITRK3_SLIK3	Weighted mode	5	0.111861	0.819074	0.897968	0.986401	-1.49352	1.71725	1.11836	0.22458	5.56917	Raw	0.350202	0.442012	0.792291	0.47253	0.129	0.595428	-0.0161249	8.05341	4	50.3316	0.0896412	7.21069	3	58.3951	0.0654772
SGLT2 inhibition	10569_28_SCGB1A1_Urinary_protein_1	Inverse variance weighted (fixed effects)	5	-0.0493407	0.310409	0.873705	0.929981	-0.657743	0.559061	0.951857	0.518019	1.74903	Raw	-0.0493407	0.0558661	-0.883195	0.427017	0.997	0.871969	0.00314005	0.129565	4	0	0.99799	0.0988158	3	0	0.991979
SGLT2 inhibition	10569_28_SCGB1A1_Urinary_protein_1	MR Egger	5	-0.29447	1.43196	0.850235	0.999923	-3.1011	2.51216	0.744927	0.0449995	12.3316	Raw	-0.0493407	0.0558661	-0.883195	0.427017	0.997	0.871969	0.00314005	0.129565	4	0	0.99799	0.0988158	3	0	0.991979
SGLT2 inhibition	10569_28_SCGB1A1_Urinary_protein_1	Weighted median	5	-0.0669736	0.381787	0.860749	0.952326	-0.815276	0.681329	0.93522	0.442517	1.9765	Raw	-0.0493407	0.0558661	-0.883195	0.427017	0.997	0.871969	0.00314005	0.129565	4	0	0.99799	0.0988158	3	0	0.991979
SGLT2 inhibition	10569_28_SCGB1A1_Urinary_protein_1	Simple mode	5	-0.0567476	0.448566	0.905433	0.977619	-0.935936	0.822441	0.944832	0.392219	2.27605	Raw	-0.0493407	0.0558661	-0.883195	0.427017	0.997	0.871969	0.00314005	0.129565	4	0	0.99799	0.0988158	3	0	0.991979
SGLT2 inhibition	10569_28_SCGB1A1_Urinary_protein_1	Weighted mode	5	-0.0602306	0.434719	0.8965	0.986401	-0.91228	0.791819	0.941547	0.401607	2.20741	Raw	-0.0493407	0.0558661	-0.883195	0.427017	0.997	0.871969	0.00314005	0.129565	4	0	0.99799	0.0988158	3	0	0.991979
SGLT2 inhibition	10571_14_MGAT1_MGAT1	Inverse variance weighted (fixed effects)	5	-0.164782	0.299712	0.582455	0.738443	-0.752219	0.422654	0.848078	0.47132	1.52601	Raw	-0.164782	0.237664	-0.693343	0.52625	0.596	0.762275	-0.00564033	2.51522	4	0	0.641912	2.40552	3	0	0.492607
SGLT2 inhibition	10571_14_MGAT1_MGAT1	MR Egger	5	0.277104	1.36742	0.852376	0.999923	-2.40305	2.95725	1.3193	0.0904419	19.2451	Raw	-0.164782	0.237664	-0.693343	0.52625	0.596	0.762275	-0.00564033	2.51522	4	0	0.641912	2.40552	3	0	0.492607
SGLT2 inhibition	10571_14_MGAT1_MGAT1	Weighted median	5	-0.0713199	0.385153	0.853093	0.949864	-0.82622	0.68358	0.931164	0.437701	1.98096	Raw	-0.164782	0.237664	-0.693343	0.52625	0.596	0.762275	-0.00564033	2.51522	4	0	0.641912	2.40552	3	0	0.492607
SGLT2 inhibition	10571_14_MGAT1_MGAT1	Simple mode	5	0.11354	0.548463	0.84611	0.964165	-0.961448	1.18853	1.12024	0.382339	3.28224	Raw	-0.164782	0.237664	-0.693343	0.52625	0.596	0.762275	-0.00564033	2.51522	4	0	0.641912	2.40552	3	0	0.492607
SGLT2 inhibition	10571_14_MGAT1_MGAT1	Weighted mode	5	0.250327	0.534857	0.664129	0.962523	-0.797993	1.29865	1.28445	0.450232	3.66433	Raw	-0.164782	0.237664	-0.693343	0.52625	0.596	0.762275	-0.00564033	2.51522	4	0	0.641912	2.40552	3	0	0.492607
SGLT2 inhibition	10572_65_CST8_CST8	Inverse variance weighted (fixed effects)	5	0.177824	0.301663	0.555539	0.71837	-0.413435	0.769084	1.19462	0.661374	2.15779	Raw	0.177824	0.178335	0.997136	0.375132	0.849	0.366566	0.0190267	1.39794	4	0	0.844552	0.272362	3	0	0.96514
SGLT2 inhibition	10572_65_CST8_CST8	MR Egger	5	-1.30635	1.43109	0.428636	0.999923	-4.11128	1.49858	0.270807	0.0163868	4.47533	Raw	0.177824	0.178335	0.997136	0.375132	0.849	0.366566	0.0190267	1.39794	4	0	0.844552	0.272362	3	0	0.96514
SGLT2 inhibition	10572_65_CST8_CST8	Weighted median	5	0.0366472	0.378815	0.922931	0.975932	-0.705829	0.779124	1.03733	0.493699	2.17956	Raw	0.177824	0.178335	0.997136	0.375132	0.849	0.366566	0.0190267	1.39794	4	0	0.844552	0.272362	3	0	0.96514
SGLT2 inhibition	10572_65_CST8_CST8	Simple mode	5	0.168428	0.476813	0.741741	0.941395	-0.766127	1.10298	1.18344	0.46481	3.01314	Raw	0.177824	0.178335	0.997136	0.375132	0.849	0.366566	0.0190267	1.39794	4	0	0.844552	0.272362	3	0	0.96514
SGLT2 inhibition	10572_65_CST8_CST8	Weighted mode	5	0.0394208	0.413422	0.928621	0.992601	-0.770886	0.849727	1.04021	0.462603	2.33901	Raw	0.177824	0.178335	0.997136	0.375132	0.849	0.366566	0.0190267	1.39794	4	0	0.844552	0.272362	3	0	0.96514
SGLT2 inhibition	10574_10_AXL_AXL	Inverse variance weighted (fixed effects)	5	0.147851	0.301567	0.623939	0.767525	-0.44322	0.738921	1.15934	0.641966	2.09368	Raw	0.147851	0.0803062	1.84109	0.139422	0.989	0.837574	-0.00390234	0.283656	4	0	0.990845	0.233749	3	0	0.971965
SGLT2 inhibition	10574_10_AXL_AXL	MR Egger	5	0.453058	1.39909	0.767335	0.999923	-2.28916	3.19528	1.57312	0.101351	24.417	Raw	0.147851	0.0803062	1.84109	0.139422	0.989	0.837574	-0.00390234	0.283656	4	0	0.990845	0.233749	3	0	0.971965
SGLT2 inhibition	10574_10_AXL_AXL	Weighted median	5	0.157517	0.358383	0.660284	0.864262	-0.544913	0.859947	1.1706	0.579892	2.36304	Raw	0.147851	0.0803062	1.84109	0.139422	0.989	0.837574	-0.00390234	0.283656	4	0	0.990845	0.233749	3	0	0.971965
SGLT2 inhibition	10574_10_AXL_AXL	Simple mode	5	0.173372	0.448565	0.718804	0.933488	-0.705816	1.05256	1.18931	0.493705	2.86498	Raw	0.147851	0.0803062	1.84109	0.139422	0.989	0.837574	-0.00390234	0.283656	4	0	0.990845	0.233749	3	0	0.971965
SGLT2 inhibition	10574_10_AXL_AXL	Weighted mode	5	0.169224	0.417622	0.706061	0.963848	-0.649316	0.987763	1.18439	0.522403	2.68522	Raw	0.147851	0.0803062	1.84109	0.139422	0.989	0.837574	-0.00390234	0.283656	4	0	0.990845	0.233749	3	0	0.971965
SGLT2 inhibition	10575_31_PUF60_PUF60	Inverse variance weighted (fixed effects)	5	0.256036	0.299559	0.392713	0.582261	-0.331101	0.843172	1.2918	0.718133	2.32373	Raw	0.256036	0.147864	1.73156	0.158393	0.923	0.840253	-0.00359251	0.974582	4	0	0.913625	0.926344	3	0	0.819066
SGLT2 inhibition	10575_31_PUF60_PUF60	MR Egger	5	0.539831	1.32641	0.711314	0.999923	-2.05993	3.13959	1.71572	0.127463	23.0943	Raw	0.256036	0.147864	1.73156	0.158393	0.923	0.840253	-0.00359251	0.974582	4	0	0.913625	0.926344	3	0	0.819066
SGLT2 inhibition	10575_31_PUF60_PUF60	Weighted median	5	0.346836	0.368073	0.346039	0.674497	-0.374588	1.06826	1.41458	0.687572	2.91031	Raw	0.256036	0.147864	1.73156	0.158393	0.923	0.840253	-0.00359251	0.974582	4	0	0.913625	0.926344	3	0	0.819066
SGLT2 inhibition	10575_31_PUF60_PUF60	Simple mode	5	0.351576	0.451471	0.479633	0.883028	-0.533307	1.23646	1.42131	0.586662	3.4434	Raw	0.256036	0.147864	1.73156	0.158393	0.923	0.840253	-0.00359251	0.974582	4	0	0.913625	0.926344	3	0	0.819066
SGLT2 inhibition	10575_31_PUF60_PUF60	Weighted mode	5	0.351576	0.463293	0.490193	0.962483	-0.556478	1.25963	1.42131	0.573225	3.52412	Raw	0.256036	0.147864	1.73156	0.158393	0.923	0.840253	-0.00359251	0.974582	4	0	0.913625	0.926344	3	0	0.819066
SGLT2 inhibition	10580_14_SFTA2_SFTA2	Inverse variance weighted (fixed effects)	5	-0.233682	0.298178	0.433216	0.618065	-0.818111	0.350746	0.791613	0.441264	1.42013	Raw	-0.233682	0.13283	-1.75926	0.15335	0.943	0.877594	-0.00284651	0.793782	4	0	0.93928	0.765709	3	0	0.85765
SGLT2 inhibition	10580_14_SFTA2_SFTA2	MR Egger	5	-0.0107042	1.3638	0.99423	0.999923	-2.68375	2.66234	0.989353	0.0683065	14.3298	Raw	-0.233682	0.13283	-1.75926	0.15335	0.943	0.877594	-0.00284651	0.793782	4	0	0.93928	0.765709	3	0	0.85765
SGLT2 inhibition	10580_14_SFTA2_SFTA2	Weighted median	5	-0.286449	0.365184	0.432807	0.739667	-1.00221	0.429311	0.750925	0.367068	1.5362	Raw	-0.233682	0.13283	-1.75926	0.15335	0.943	0.877594	-0.00284651	0.793782	4	0	0.93928	0.765709	3	0	0.85765
SGLT2 inhibition	10580_14_SFTA2_SFTA2	Simple mode	5	-0.427829	0.470587	0.414702	0.876294	-1.35018	0.494522	0.651923	0.259194	1.63971	Raw	-0.233682	0.13283	-1.75926	0.15335	0.943	0.877594	-0.00284651	0.793782	4	0	0.93928	0.765709	3	0	0.85765
SGLT2 inhibition	10580_14_SFTA2_SFTA2	Weighted mode	5	-0.376218	0.428712	0.429734	0.962483	-1.21649	0.464058	0.686453	0.296267	1.59052	Raw	-0.233682	0.13283	-1.75926	0.15335	0.943	0.877594	-0.00284651	0.793782	4	0	0.93928	0.765709	3	0	0.85765
SGLT2 inhibition	10582_36_POMK_SG196	Inverse variance weighted (fixed effects)	5	-0.280071	0.302384	0.354337	0.549132	-0.872744	0.312602	0.75573	0.417803	1.36698	Raw	-0.280071	0.0909446	-3.07958	0.0369466	0.989	0.710951	-0.00700943	0.361823	4	0	0.985482	0.195736	3	0	0.978275
SGLT2 inhibition	10582_36_POMK_SG196	MR Egger	5	0.268646	1.37996	0.858084	0.999923	-2.43608	2.97337	1.30819	0.0875031	19.5578	Raw	-0.280071	0.0909446	-3.07958	0.0369466	0.989	0.710951	-0.00700943	0.361823	4	0	0.985482	0.195736	3	0	0.978275
SGLT2 inhibition	10582_36_POMK_SG196	Weighted median	5	-0.194574	0.358136	0.586925	0.828921	-0.89652	0.507372	0.823185	0.407987	1.66092	Raw	-0.280071	0.0909446	-3.07958	0.0369466	0.989	0.710951	-0.00700943	0.361823	4	0	0.985482	0.195736	3	0	0.978275
SGLT2 inhibition	10582_36_POMK_SG196	Simple mode	5	-0.160626	0.424346	0.724273	0.933796	-0.992345	0.671093	0.851611	0.370706	1.95637	Raw	-0.280071	0.0909446	-3.07958	0.0369466	0.989	0.710951	-0.00700943	0.361823	4	0	0.985482	0.195736	3	0	0.978275
SGLT2 inhibition	10582_36_POMK_SG196	Weighted mode	5	-0.17202	0.421383	0.704014	0.96294	-0.997931	0.653891	0.841962	0.368641	1.92301	Raw	-0.280071	0.0909446	-3.07958	0.0369466	0.989	0.710951	-0.00700943	0.361823	4	0	0.985482	0.195736	3	0	0.978275
SGLT2 inhibition	10583_1_TMEM108_TM108	Inverse variance weighted (fixed effects)	5	0.229567	0.298739	0.442217	0.626143	-0.355961	0.815095	1.25806	0.7005	2.25939	Raw	0.229567	0.309907	0.74076	0.499966	0.359	0.560823	-0.0129447	4.30468	4	7.07787	0.366339	3.77021	3	20.4289	0.28737
SGLT2 inhibition	10583_1_TMEM108_TM108	MR Egger	5	1.23489	1.57754	0.490856	0.999923	-1.85709	4.32687	3.43799	0.156126	75.7069	Raw	0.229567	0.309907	0.74076	0.499966	0.359	0.560823	-0.0129447	4.30468	4	7.07787	0.366339	3.77021	3	20.4289	0.28737
SGLT2 inhibition	10583_1_TMEM108_TM108	Weighted median	5	0.350004	0.400353	0.381989	0.702146	-0.434688	1.1347	1.41907	0.647467	3.11023	Raw	0.229567	0.309907	0.74076	0.499966	0.359	0.560823	-0.0129447	4.30468	4	7.07787	0.366339	3.77021	3	20.4289	0.28737
SGLT2 inhibition	10583_1_TMEM108_TM108	Simple mode	5	0.32917	0.584027	0.60311	0.913954	-0.815523	1.47386	1.38981	0.442408	4.36607	Raw	0.229567	0.309907	0.74076	0.499966	0.359	0.560823	-0.0129447	4.30468	4	7.07787	0.366339	3.77021	3	20.4289	0.28737
SGLT2 inhibition	10583_1_TMEM108_TM108	Weighted mode	5	0.59709	0.539044	0.33012	0.962483	-0.459437	1.65362	1.81682	0.631639	5.22585	Raw	0.229567	0.309907	0.74076	0.499966	0.359	0.560823	-0.0129447	4.30468	4	7.07787	0.366339	3.77021	3	20.4289	0.28737
SGLT2 inhibition	10584_7_NDUFS4_NDUS4	Inverse variance weighted (fixed effects)	5	0.191371	0.23261	0.410672	0.597868	-0.264544	0.647285	1.21091	0.767556	1.91035	Raw	0.191371	0.2286	0.837143	0.449613	0.453	0.26849	0.0178874	3.86329	4	0	0.424824	2.02792	3	0	0.566632
SGLT2 inhibition	10584_7_NDUFS4_NDUS4	MR Egger	5	-1.21219	1.06182	0.336483	0.999923	-3.29335	0.86897	0.297545	0.0371293	2.38445	Raw	0.191371	0.2286	0.837143	0.449613	0.453	0.26849	0.0178874	3.86329	4	0	0.424824	2.02792	3	0	0.566632
SGLT2 inhibition	10584_7_NDUFS4_NDUS4	Weighted median	5	-0.0376282	0.284878	0.894917	0.966334	-0.595989	0.520732	0.963071	0.551017	1.68326	Raw	0.191371	0.2286	0.837143	0.449613	0.453	0.26849	0.0178874	3.86329	4	0	0.424824	2.02792	3	0	0.566632
SGLT2 inhibition	10584_7_NDUFS4_NDUS4	Simple mode	5	-0.0201777	0.497089	0.969567	0.991246	-0.994473	0.954117	0.980024	0.369919	2.59638	Raw	0.191371	0.2286	0.837143	0.449613	0.453	0.26849	0.0178874	3.86329	4	0	0.424824	2.02792	3	0	0.566632
SGLT2 inhibition	10584_7_NDUFS4_NDUS4	Weighted mode	5	-0.120555	0.396867	0.77645	0.970311	-0.898414	0.657303	0.886428	0.407215	1.92958	Raw	0.191371	0.2286	0.837143	0.449613	0.453	0.26849	0.0178874	3.86329	4	0	0.424824	2.02792	3	0	0.566632
SGLT2 inhibition	10588_39_ST3GAL5_SIAT9	Inverse variance weighted (fixed effects)	5	-0.257376	0.297284	0.386622	0.577563	-0.840052	0.3253	0.773077	0.431688	1.38445	Raw	-0.257376	0.247324	-1.04064	0.356804	0.62	0.390516	-0.0169164	2.76854	4	0	0.597276	1.76618	3	0	0.622322
SGLT2 inhibition	10588_39_ST3GAL5_SIAT9	MR Egger	5	1.06791	1.3567	0.488658	0.999923	-1.59122	3.72705	2.9093	0.203676	41.5561	Raw	-0.257376	0.247324	-1.04064	0.356804	0.62	0.390516	-0.0169164	2.76854	4	0	0.597276	1.76618	3	0	0.622322
SGLT2 inhibition	10588_39_ST3GAL5_SIAT9	Weighted median	5	-0.12908	0.374684	0.730467	0.893546	-0.863461	0.6053	0.878903	0.4217	1.8318	Raw	-0.257376	0.247324	-1.04064	0.356804	0.62	0.390516	-0.0169164	2.76854	4	0	0.597276	1.76618	3	0	0.622322
SGLT2 inhibition	10588_39_ST3GAL5_SIAT9	Simple mode	5	0.010326	0.536225	0.985558	0.994604	-1.04068	1.06133	1.01038	0.353216	2.89021	Raw	-0.257376	0.247324	-1.04064	0.356804	0.62	0.390516	-0.0169164	2.76854	4	0	0.597276	1.76618	3	0	0.622322
SGLT2 inhibition	10588_39_ST3GAL5_SIAT9	Weighted mode	5	0.0254866	0.433092	0.955896	0.996589	-0.823373	0.874346	1.02581	0.438949	2.39731	Raw	-0.257376	0.247324	-1.04064	0.356804	0.62	0.390516	-0.0169164	2.76854	4	0	0.597276	1.76618	3	0	0.622322
SGLT2 inhibition	10589_7_RAET1L_RET1L	Inverse variance weighted (fixed effects)	5	0.278241	0.294885	0.345395	0.541067	-0.299733	0.856216	1.3208	0.741016	2.35423	Raw	0.278241	0.205371	1.35482	0.24694	0.72	0.897559	-0.00236243	1.94014	4	0	0.746767	1.92055	3	0	0.589059
SGLT2 inhibition	10589_7_RAET1L_RET1L	MR Egger	5	0.463307	1.35474	0.754915	0.999923	-2.19199	3.1186	1.58932	0.111694	22.6148	Raw	0.278241	0.205371	1.35482	0.24694	0.72	0.897559	-0.00236243	1.94014	4	0	0.746767	1.92055	3	0	0.589059
SGLT2 inhibition	10589_7_RAET1L_RET1L	Weighted median	5	0.348987	0.363005	0.336359	0.665732	-0.362502	1.06048	1.41763	0.695933	2.88775	Raw	0.278241	0.205371	1.35482	0.24694	0.72	0.897559	-0.00236243	1.94014	4	0	0.746767	1.92055	3	0	0.589059
SGLT2 inhibition	10589_7_RAET1L_RET1L	Simple mode	5	0.480043	0.54284	0.426478	0.876294	-0.583924	1.54401	1.61614	0.557706	4.68333	Raw	0.278241	0.205371	1.35482	0.24694	0.72	0.897559	-0.00236243	1.94014	4	0	0.746767	1.92055	3	0	0.589059
SGLT2 inhibition	10589_7_RAET1L_RET1L	Weighted mode	5	0.535187	0.491276	0.33722	0.962483	-0.427713	1.49809	1.70777	0.651998	4.47312	Raw	0.278241	0.205371	1.35482	0.24694	0.72	0.897559	-0.00236243	1.94014	4	0	0.746767	1.92055	3	0	0.589059
SGLT2 inhibition	10600_24_CLGN_CLGN	Inverse variance weighted (fixed effects)	5	-0.548202	0.310738	0.0776998	0.217784	-1.15725	0.0608454	0.577988	0.31435	1.06273	Raw	-0.548202	0.0780802	-7.02101	0.00216765	0.994	0.881023	0.00284105	0.252553	4	0	0.992668	0.226049	3	0	0.973278
SGLT2 inhibition	10600_24_CLGN_CLGN	MR Egger	5	-0.771441	1.40601	0.621424	0.999923	-3.52721	1.98433	0.462346	0.0293867	7.27418	Raw	-0.548202	0.0780802	-7.02101	0.00216765	0.994	0.881023	0.00284105	0.252553	4	0	0.992668	0.226049	3	0	0.973278
SGLT2 inhibition	10600_24_CLGN_CLGN	Weighted median	5	-0.579611	0.391458	0.138701	0.49929	-1.34687	0.187647	0.560116	0.260053	1.20641	Raw	-0.548202	0.0780802	-7.02101	0.00216765	0.994	0.881023	0.00284105	0.252553	4	0	0.992668	0.226049	3	0	0.973278
SGLT2 inhibition	10600_24_CLGN_CLGN	Simple mode	5	-0.565132	0.483179	0.307096	0.876294	-1.51216	0.381899	0.568285	0.220433	1.46506	Raw	-0.548202	0.0780802	-7.02101	0.00216765	0.994	0.881023	0.00284105	0.252553	4	0	0.992668	0.226049	3	0	0.973278
SGLT2 inhibition	10600_24_CLGN_CLGN	Weighted mode	5	-0.596489	0.414675	0.223696	0.962483	-1.40925	0.216273	0.550742	0.244326	1.24144	Raw	-0.548202	0.0780802	-7.02101	0.00216765	0.994	0.881023	0.00284105	0.252553	4	0	0.992668	0.226049	3	0	0.973278
SGLT2 inhibition	10603_1_HTN3_HIS3	Inverse variance weighted (fixed effects)	5	0.236977	0.309968	0.444557	0.628178	-0.37056	0.844513	1.26741	0.690348	2.32685	Raw	0.236977	0.218291	1.0856	0.338704	0.728	0.826236	-0.00439263	1.98381	4	0	0.738738	1.9265	3	0	0.5878
SGLT2 inhibition	10603_1_HTN3_HIS3	MR Egger	5	0.57875	1.46102	0.718504	0.999923	-2.28486	3.44236	1.78381	0.101789	31.2605	Raw	0.236977	0.218291	1.0856	0.338704	0.728	0.826236	-0.00439263	1.98381	4	0	0.738738	1.9265	3	0	0.5878
SGLT2 inhibition	10603_1_HTN3_HIS3	Weighted median	5	0.24941	0.391099	0.523659	0.792364	-0.517144	1.01596	1.28327	0.596221	2.76203	Raw	0.236977	0.218291	1.0856	0.338704	0.728	0.826236	-0.00439263	1.98381	4	0	0.738738	1.9265	3	0	0.5878
SGLT2 inhibition	10603_1_HTN3_HIS3	Simple mode	5	0.226142	0.526381	0.689606	0.930749	-0.805566	1.25785	1.25375	0.446835	3.51785	Raw	0.236977	0.218291	1.0856	0.338704	0.728	0.826236	-0.00439263	1.98381	4	0	0.738738	1.9265	3	0	0.5878
SGLT2 inhibition	10603_1_HTN3_HIS3	Weighted mode	5	0.450036	0.529198	0.443006	0.962483	-0.587192	1.48727	1.56837	0.555886	4.42498	Raw	0.236977	0.218291	1.0856	0.338704	0.728	0.826236	-0.00439263	1.98381	4	0	0.738738	1.9265	3	0	0.5878
SGLT2 inhibition	10605_22_APMAP_APMAP	Inverse variance weighted (fixed effects)	5	-0.528054	0.3017	0.0800732	0.221668	-1.11939	0.0632782	0.589751	0.32648	1.06532	Raw	-0.528054	0.143192	-3.68772	0.0210607	0.916	0.451205	-0.0147392	0.90105	4	0	0.92441	0.154796	3	0	0.984534
SGLT2 inhibition	10605_22_APMAP_APMAP	MR Egger	5	0.630449	1.3746	0.677677	0.999923	-2.06376	3.32466	1.87845	0.126976	27.7895	Raw	-0.528054	0.143192	-3.68772	0.0210607	0.916	0.451205	-0.0147392	0.90105	4	0	0.92441	0.154796	3	0	0.984534
SGLT2 inhibition	10605_22_APMAP_APMAP	Weighted median	5	-0.546574	0.372582	0.142379	0.504775	-1.27683	0.183687	0.57893	0.278919	1.20164	Raw	-0.528054	0.143192	-3.68772	0.0210607	0.916	0.451205	-0.0147392	0.90105	4	0	0.92441	0.154796	3	0	0.984534
SGLT2 inhibition	10605_22_APMAP_APMAP	Simple mode	5	-0.602035	0.446966	0.249251	0.876294	-1.47809	0.274018	0.547696	0.228073	1.31524	Raw	-0.528054	0.143192	-3.68772	0.0210607	0.916	0.451205	-0.0147392	0.90105	4	0	0.92441	0.154796	3	0	0.984534
SGLT2 inhibition	10605_22_APMAP_APMAP	Weighted mode	5	-0.608248	0.445897	0.244248	0.962483	-1.48221	0.26571	0.544303	0.227136	1.30436	Raw	-0.528054	0.143192	-3.68772	0.0210607	0.916	0.451205	-0.0147392	0.90105	4	0	0.92441	0.154796	3	0	0.984534
SGLT2 inhibition	10606_34_TOR1AIP1_TOIP1	Inverse variance weighted (fixed effects)	5	-0.364839	0.291962	0.211442	0.400823	-0.937085	0.207407	0.694308	0.391768	1.23048	Raw	-0.364839	0.178437	-2.04463	0.110361	0.86	0.668006	-0.00803742	1.4941	4	0	0.827687	1.26963	3	0	0.736356
SGLT2 inhibition	10606_34_TOR1AIP1_TOIP1	MR Egger	5	0.263147	1.35727	0.858655	0.999923	-2.3971	2.9234	1.30102	0.0909811	18.6044	Raw	-0.364839	0.178437	-2.04463	0.110361	0.86	0.668006	-0.00803742	1.4941	4	0	0.827687	1.26963	3	0	0.736356
SGLT2 inhibition	10606_34_TOR1AIP1_TOIP1	Weighted median	5	-0.283514	0.344133	0.410025	0.723712	-0.958016	0.390987	0.753132	0.383653	1.47844	Raw	-0.364839	0.178437	-2.04463	0.110361	0.86	0.668006	-0.00803742	1.4941	4	0	0.827687	1.26963	3	0	0.736356
SGLT2 inhibition	10606_34_TOR1AIP1_TOIP1	Simple mode	5	-0.317664	0.456816	0.525097	0.898744	-1.21302	0.577696	0.727848	0.297297	1.78193	Raw	-0.364839	0.178437	-2.04463	0.110361	0.86	0.668006	-0.00803742	1.4941	4	0	0.827687	1.26963	3	0	0.736356
SGLT2 inhibition	10606_34_TOR1AIP1_TOIP1	Weighted mode	5	-0.217699	0.389347	0.605891	0.962483	-0.980818	0.54542	0.804368	0.375004	1.72533	Raw	-0.364839	0.178437	-2.04463	0.110361	0.86	0.668006	-0.00803742	1.4941	4	0	0.827687	1.26963	3	0	0.736356
SGLT2 inhibition	10608_9_HTN1_HIS1	Inverse variance weighted (fixed effects)	5	0.224676	0.299652	0.453382	0.636405	-0.362642	0.811994	1.25192	0.695835	2.25239	Raw	0.224676	0.0885402	2.53756	0.0641471	0.982	0.827145	0.00405458	0.349226	4	0	0.986419	0.292538	3	0	0.961426
SGLT2 inhibition	10608_9_HTN1_HIS1	MR Egger	5	-0.0924428	1.36521	0.950274	0.999923	-2.76825	2.58336	0.911701	0.0627719	13.2416	Raw	0.224676	0.0885402	2.53756	0.0641471	0.982	0.827145	0.00405458	0.349226	4	0	0.986419	0.292538	3	0	0.961426
SGLT2 inhibition	10608_9_HTN1_HIS1	Weighted median	5	0.169159	0.344794	0.623704	0.842916	-0.506637	0.844955	1.18431	0.602518	2.32787	Raw	0.224676	0.0885402	2.53756	0.0641471	0.982	0.827145	0.00405458	0.349226	4	0	0.986419	0.292538	3	0	0.961426
SGLT2 inhibition	10608_9_HTN1_HIS1	Simple mode	5	0.134068	0.455795	0.783283	0.953516	-0.75929	1.02743	1.14347	0.467998	2.79386	Raw	0.224676	0.0885402	2.53756	0.0641471	0.982	0.827145	0.00405458	0.349226	4	0	0.986419	0.292538	3	0	0.961426
SGLT2 inhibition	10608_9_HTN1_HIS1	Weighted mode	5	0.0962391	0.471942	0.848369	0.980943	-0.828766	1.02124	1.10102	0.436588	2.77665	Raw	0.224676	0.0885402	2.53756	0.0641471	0.982	0.827145	0.00405458	0.349226	4	0	0.986419	0.292538	3	0	0.961426
SGLT2 inhibition	10612_18_PLOD3_PLOD3	Inverse variance weighted (fixed effects)	5	0.345451	0.309767	0.264766	0.463261	-0.261693	0.952595	1.41263	0.769748	2.59243	Raw	0.345451	0.21562	1.60213	0.184385	0.749	0.739443	0.0064124	1.93805	4	0	0.747152	1.80495	3	0	0.613858
SGLT2 inhibition	10612_18_PLOD3_PLOD3	MR Egger	5	-0.15677	1.41103	0.91855	0.999923	-2.92239	2.60885	0.8549	0.053805	13.5834	Raw	0.345451	0.21562	1.60213	0.184385	0.749	0.739443	0.0064124	1.93805	4	0	0.747152	1.80495	3	0	0.613858
SGLT2 inhibition	10612_18_PLOD3_PLOD3	Weighted median	5	0.48086	0.405922	0.236171	0.592302	-0.314748	1.27647	1.61747	0.729973	3.58396	Raw	0.345451	0.21562	1.60213	0.184385	0.749	0.739443	0.0064124	1.93805	4	0	0.747152	1.80495	3	0	0.613858
SGLT2 inhibition	10612_18_PLOD3_PLOD3	Simple mode	5	0.682536	0.511016	0.252598	0.876294	-0.319055	1.68413	1.97889	0.726836	5.38774	Raw	0.345451	0.21562	1.60213	0.184385	0.749	0.739443	0.0064124	1.93805	4	0	0.747152	1.80495	3	0	0.613858
SGLT2 inhibition	10612_18_PLOD3_PLOD3	Weighted mode	5	0.481967	0.480214	0.372336	0.962483	-0.459252	1.42319	1.61926	0.631756	4.15033	Raw	0.345451	0.21562	1.60213	0.184385	0.749	0.739443	0.0064124	1.93805	4	0	0.747152	1.80495	3	0	0.613858
SGLT2 inhibition	10613_33_CASC4_CASC4	Inverse variance weighted (fixed effects)	5	-0.169979	0.305352	0.577755	0.736548	-0.768469	0.428511	0.843682	0.463722	1.53497	Raw	-0.169979	0.218448	-0.778123	0.479955	0.742	0.964671	-0.000821233	2.04717	4	0	0.727084	2.04485	3	0	0.56315
SGLT2 inhibition	10613_33_CASC4_CASC4	MR Egger	5	-0.105524	1.37478	0.943649	0.999923	-2.80009	2.58904	0.899853	0.0608045	13.317	Raw	-0.169979	0.218448	-0.778123	0.479955	0.742	0.964671	-0.000821233	2.04717	4	0	0.727084	2.04485	3	0	0.56315
SGLT2 inhibition	10613_33_CASC4_CASC4	Weighted median	5	-0.0839327	0.378807	0.824648	0.9365	-0.826395	0.658529	0.919493	0.437624	1.93195	Raw	-0.169979	0.218448	-0.778123	0.479955	0.742	0.964671	-0.000821233	2.04717	4	0	0.727084	2.04485	3	0	0.56315
SGLT2 inhibition	10613_33_CASC4_CASC4	Simple mode	5	0.0447889	0.513491	0.934685	0.984535	-0.961653	1.05123	1.04581	0.382261	2.86117	Raw	-0.169979	0.218448	-0.778123	0.479955	0.742	0.964671	-0.000821233	2.04717	4	0	0.727084	2.04485	3	0	0.56315
SGLT2 inhibition	10613_33_CASC4_CASC4	Weighted mode	5	0.12439	0.497992	0.815059	0.976661	-0.851674	1.10045	1.13246	0.4267	3.00553	Raw	-0.169979	0.218448	-0.778123	0.479955	0.742	0.964671	-0.000821233	2.04717	4	0	0.727084	2.04485	3	0	0.56315
SGLT2 inhibition	10615_18_MPZ_MYP0	Inverse variance weighted (fixed effects)	5	-0.70446	0.313496	0.0246328	0.10672	-1.31891	-0.0900088	0.494375	0.267426	0.913923	Raw	-0.70446	0.245389	-2.87079	0.0454325	0.624	0.347766	-0.019768	2.4508	4	0	0.653467	1.21747	3	0	0.748817
SGLT2 inhibition	10615_18_MPZ_MYP0	MR Egger	5	0.84245	1.42776	0.596653	0.999923	-1.95596	3.64086	2.32205	0.141428	38.1246	Raw	-0.70446	0.245389	-2.87079	0.0454325	0.624	0.347766	-0.019768	2.4508	4	0	0.653467	1.21747	3	0	0.748817
SGLT2 inhibition	10615_18_MPZ_MYP0	Weighted median	5	-0.655666	0.399432	0.100694	0.458625	-1.43855	0.127221	0.519096	0.237271	1.13567	Raw	-0.70446	0.245389	-2.87079	0.0454325	0.624	0.347766	-0.019768	2.4508	4	0	0.653467	1.21747	3	0	0.748817
SGLT2 inhibition	10615_18_MPZ_MYP0	Simple mode	5	-0.69268	0.559693	0.283543	0.876294	-1.78968	0.404317	0.500233	0.167014	1.49828	Raw	-0.70446	0.245389	-2.87079	0.0454325	0.624	0.347766	-0.019768	2.4508	4	0	0.653467	1.21747	3	0	0.748817
SGLT2 inhibition	10615_18_MPZ_MYP0	Weighted mode	5	-0.439286	0.528589	0.452671	0.962483	-1.47532	0.596748	0.644496	0.228705	1.8162	Raw	-0.70446	0.245389	-2.87079	0.0454325	0.624	0.347766	-0.019768	2.4508	4	0	0.653467	1.21747	3	0	0.748817
SGLT2 inhibition	10616_67_PODXL2_PDXL2	Inverse variance weighted (fixed effects)	5	-0.179809	0.294882	0.542017	0.708645	-0.757777	0.39816	0.83543	0.468707	1.48908	Raw	-0.179809	0.147514	-1.21892	0.28984	0.891	0.610459	-0.00954943	1.001	4	0	0.909645	0.679685	3	0	0.877971
SGLT2 inhibition	10616_67_PODXL2_PDXL2	MR Egger	5	0.570435	1.356	0.702309	0.999923	-2.08732	3.22819	1.76904	0.12402	25.2338	Raw	-0.179809	0.147514	-1.21892	0.28984	0.891	0.610459	-0.00954943	1.001	4	0	0.909645	0.679685	3	0	0.877971
SGLT2 inhibition	10616_67_PODXL2_PDXL2	Weighted median	5	-0.182931	0.358449	0.609813	0.838132	-0.885492	0.519629	0.832826	0.412511	1.6814	Raw	-0.179809	0.147514	-1.21892	0.28984	0.891	0.610459	-0.00954943	1.001	4	0	0.909645	0.679685	3	0	0.877971
SGLT2 inhibition	10616_67_PODXL2_PDXL2	Simple mode	5	-0.27585	0.485508	0.600297	0.913954	-1.22745	0.675746	0.758926	0.29304	1.9655	Raw	-0.179809	0.147514	-1.21892	0.28984	0.891	0.610459	-0.00954943	1.001	4	0	0.909645	0.679685	3	0	0.877971
SGLT2 inhibition	10616_67_PODXL2_PDXL2	Weighted mode	5	-0.145325	0.444194	0.759948	0.969727	-1.01595	0.725296	0.864741	0.36206	2.06534	Raw	-0.179809	0.147514	-1.21892	0.28984	0.891	0.610459	-0.00954943	1.001	4	0	0.909645	0.679685	3	0	0.877971
SGLT2 inhibition	10618_190_LRP2_megalin	Inverse variance weighted (fixed effects)	5	-0.213981	0.302909	0.479927	0.659798	-0.807681	0.37972	0.807364	0.445891	1.46188	Raw	-0.213981	0.145439	-1.47127	0.215182	0.9	0.517855	-0.0124729	0.922145	4	0	0.921363	0.388217	3	0	0.942666
SGLT2 inhibition	10618_190_LRP2_megalin	MR Egger	5	0.764487	1.37291	0.616482	0.999923	-1.92641	3.45539	2.14789	0.14567	31.6706	Raw	-0.213981	0.145439	-1.47127	0.215182	0.9	0.517855	-0.0124729	0.922145	4	0	0.921363	0.388217	3	0	0.942666
SGLT2 inhibition	10618_190_LRP2_megalin	Weighted median	5	-0.160504	0.369161	0.663722	0.867378	-0.88406	0.563052	0.851714	0.413102	1.75602	Raw	-0.213981	0.145439	-1.47127	0.215182	0.9	0.517855	-0.0124729	0.922145	4	0	0.921363	0.388217	3	0	0.942666
SGLT2 inhibition	10618_190_LRP2_megalin	Simple mode	5	-0.138822	0.476404	0.785236	0.953614	-1.07257	0.79493	0.870383	0.342127	2.21429	Raw	-0.213981	0.145439	-1.47127	0.215182	0.9	0.517855	-0.0124729	0.922145	4	0	0.921363	0.388217	3	0	0.942666
SGLT2 inhibition	10618_190_LRP2_megalin	Weighted mode	5	-0.0693838	0.447837	0.884379	0.986401	-0.947144	0.808376	0.932969	0.387847	2.24426	Raw	-0.213981	0.145439	-1.47127	0.215182	0.9	0.517855	-0.0124729	0.922145	4	0	0.921363	0.388217	3	0	0.942666
SGLT2 inhibition	10620_21_MSMB_PSP_94	Inverse variance weighted (fixed effects)	5	0.438375	0.263835	0.0966029	0.247875	-0.0787412	0.95549	1.55019	0.924279	2.59995	Raw	0.438375	0.0855678	5.12313	0.00687119	0.986	0.865328	-0.00274568	0.420743	4	0	0.980744	0.386672	3	0	0.942982
SGLT2 inhibition	10620_21_MSMB_PSP_94	MR Egger	5	0.653844	1.19676	0.622841	0.999923	-1.69181	2.9995	1.92292	0.184185	20.0755	Raw	0.438375	0.0855678	5.12313	0.00687119	0.986	0.865328	-0.00274568	0.420743	4	0	0.980744	0.386672	3	0	0.942982
SGLT2 inhibition	10620_21_MSMB_PSP_94	Weighted median	5	0.443326	0.32808	0.176607	0.529526	-0.19971	1.08636	1.55788	0.818968	2.96347	Raw	0.438375	0.0855678	5.12313	0.00687119	0.986	0.865328	-0.00274568	0.420743	4	0	0.980744	0.386672	3	0	0.942982
SGLT2 inhibition	10620_21_MSMB_PSP_94	Simple mode	5	0.352566	0.409921	0.438239	0.876294	-0.450879	1.15601	1.42271	0.637068	3.17723	Raw	0.438375	0.0855678	5.12313	0.00687119	0.986	0.865328	-0.00274568	0.420743	4	0	0.980744	0.386672	3	0	0.942982
SGLT2 inhibition	10620_21_MSMB_PSP_94	Weighted mode	5	0.411337	0.380883	0.340929	0.962483	-0.335193	1.15787	1.50883	0.7152	3.18314	Raw	0.438375	0.0855678	5.12313	0.00687119	0.986	0.865328	-0.00274568	0.420743	4	0	0.980744	0.386672	3	0	0.942982
SGLT2 inhibition	10621_26_PRR16_PRR16	Inverse variance weighted (fixed effects)	5	-1.18018	0.300876	8.76474e-05	0.00977574	-1.76989	-0.590458	0.307225	0.170351	0.554073	Raw	-1.18018	0.268282	-4.39901	0.0117002	0.612	0.19561	-0.0282868	3.1803	4	0	0.528118	0.426573	3	0	0.9347
SGLT2 inhibition	10621_26_PRR16_PRR16	MR Egger	5	1.0365	1.36927	0.504088	0.999923	-1.64726	3.72027	2.81934	0.192577	41.2755	Raw	-1.18018	0.268282	-4.39901	0.0117002	0.612	0.19561	-0.0282868	3.1803	4	0	0.528118	0.426573	3	0	0.9347
SGLT2 inhibition	10621_26_PRR16_PRR16	Weighted median	5	-0.947245	0.406969	0.0199355	0.373338	-1.7449	-0.149585	0.387808	0.174662	0.861065	Raw	-1.18018	0.268282	-4.39901	0.0117002	0.612	0.19561	-0.0282868	3.1803	4	0	0.528118	0.426573	3	0	0.9347
SGLT2 inhibition	10621_26_PRR16_PRR16	Simple mode	5	-1.03164	0.468418	0.0924061	0.876294	-1.94974	-0.11354	0.356422	0.142311	0.892668	Raw	-1.18018	0.268282	-4.39901	0.0117002	0.612	0.19561	-0.0282868	3.1803	4	0	0.528118	0.426573	3	0	0.9347
SGLT2 inhibition	10621_26_PRR16_PRR16	Weighted mode	5	-0.936359	0.445693	0.103548	0.962483	-1.80992	-0.0627999	0.392053	0.163668	0.939131	Raw	-1.18018	0.268282	-4.39901	0.0117002	0.612	0.19561	-0.0282868	3.1803	4	0	0.528118	0.426573	3	0	0.9347
SGLT2 inhibition	10623_19_MUC1_MUC1	Inverse variance weighted (fixed effects)	5	-0.409702	0.303526	0.177077	0.361193	-1.00461	0.185208	0.663848	0.366187	1.20347	Raw	-0.409702	0.178765	-2.29185	0.0836866	0.871	0.55482	-0.0114058	1.3875	4	0	0.846364	0.948165	3	0	0.813792
SGLT2 inhibition	10623_19_MUC1_MUC1	MR Egger	5	0.485711	1.38458	0.748927	0.999923	-2.22807	3.19949	1.62533	0.107736	24.5201	Raw	-0.409702	0.178765	-2.29185	0.0836866	0.871	0.55482	-0.0114058	1.3875	4	0	0.846364	0.948165	3	0	0.813792
SGLT2 inhibition	10623_19_MUC1_MUC1	Weighted median	5	-0.415632	0.352528	0.238396	0.594533	-1.10659	0.275322	0.659923	0.330686	1.31695	Raw	-0.409702	0.178765	-2.29185	0.0836866	0.871	0.55482	-0.0114058	1.3875	4	0	0.846364	0.948165	3	0	0.813792
SGLT2 inhibition	10623_19_MUC1_MUC1	Simple mode	5	-0.46189	0.470215	0.381569	0.876294	-1.38351	0.459731	0.630091	0.250697	1.58365	Raw	-0.409702	0.178765	-2.29185	0.0836866	0.871	0.55482	-0.0114058	1.3875	4	0	0.846364	0.948165	3	0	0.813792
SGLT2 inhibition	10623_19_MUC1_MUC1	Weighted mode	5	-0.457249	0.460049	0.376522	0.962483	-1.35894	0.444447	0.633023	0.256932	1.55963	Raw	-0.409702	0.178765	-2.29185	0.0836866	0.871	0.55482	-0.0114058	1.3875	4	0	0.846364	0.948165	3	0	0.813792
SGLT2 inhibition	10624_45_SPINK13_ISK13	Inverse variance weighted (fixed effects)	5	0.0974859	0.297976	0.743546	0.849493	-0.486546	0.681518	1.1024	0.614746	1.97688	Raw	0.0974859	0.153234	0.636189	0.559235	0.899	0.489784	-0.0132566	1.05782	4	0	0.900906	0.441733	3	0	0.931493
SGLT2 inhibition	10624_45_SPINK13_ISK13	MR Egger	5	1.13584	1.35603	0.463726	0.999923	-1.52199	3.79366	3.11378	0.218277	44.4188	Raw	0.0974859	0.153234	0.636189	0.559235	0.899	0.489784	-0.0132566	1.05782	4	0	0.900906	0.441733	3	0	0.931493
SGLT2 inhibition	10624_45_SPINK13_ISK13	Weighted median	5	0.19332	0.3635	0.594845	0.831506	-0.519141	0.90578	1.21327	0.595031	2.47386	Raw	0.0974859	0.153234	0.636189	0.559235	0.899	0.489784	-0.0132566	1.05782	4	0	0.900906	0.441733	3	0	0.931493
SGLT2 inhibition	10624_45_SPINK13_ISK13	Simple mode	5	0.221481	0.47518	0.665395	0.922551	-0.709872	1.15283	1.24792	0.491707	3.16716	Raw	0.0974859	0.153234	0.636189	0.559235	0.899	0.489784	-0.0132566	1.05782	4	0	0.900906	0.441733	3	0	0.931493
SGLT2 inhibition	10624_45_SPINK13_ISK13	Weighted mode	5	0.270222	0.420201	0.555184	0.962483	-0.553373	1.09382	1.31026	0.575007	2.98565	Raw	0.0974859	0.153234	0.636189	0.559235	0.899	0.489784	-0.0132566	1.05782	4	0	0.900906	0.441733	3	0	0.931493
SGLT2 inhibition	10627_87_APLP2_APLP2	Inverse variance weighted (fixed effects)	5	-0.533105	0.305431	0.0809121	0.2226	-1.13175	0.0655401	0.58678	0.322468	1.06774	Raw	-0.533105	0.170495	-3.1268	0.035294	0.863	0.694586	-0.00758446	1.2464	4	0	0.870402	1.05935	3	0	0.786895
SGLT2 inhibition	10627_87_APLP2_APLP2	MR Egger	5	0.0610105	1.40724	0.968143	0.999923	-2.69718	2.8192	1.06291	0.0673952	16.7635	Raw	-0.533105	0.170495	-3.1268	0.035294	0.863	0.694586	-0.00758446	1.2464	4	0	0.870402	1.05935	3	0	0.786895
SGLT2 inhibition	10627_87_APLP2_APLP2	Weighted median	5	-0.619983	0.376933	0.100009	0.458625	-1.35877	0.118806	0.537954	0.256976	1.12615	Raw	-0.533105	0.170495	-3.1268	0.035294	0.863	0.694586	-0.00758446	1.2464	4	0	0.870402	1.05935	3	0	0.786895
SGLT2 inhibition	10627_87_APLP2_APLP2	Simple mode	5	-0.806768	0.549321	0.215847	0.876294	-1.88344	0.269901	0.446298	0.152066	1.30984	Raw	-0.533105	0.170495	-3.1268	0.035294	0.863	0.694586	-0.00758446	1.2464	4	0	0.870402	1.05935	3	0	0.786895
SGLT2 inhibition	10627_87_APLP2_APLP2	Weighted mode	5	-0.702922	0.467959	0.207484	0.962483	-1.62012	0.214278	0.495136	0.197874	1.23897	Raw	-0.533105	0.170495	-3.1268	0.035294	0.863	0.694586	-0.00758446	1.2464	4	0	0.870402	1.05935	3	0	0.786895
SGLT2 inhibition	10630_5_HTATIP2_HTAI2	Inverse variance weighted (fixed effects)	5	-0.34868	0.307063	0.256152	0.452841	-0.950524	0.253163	0.705619	0.386538	1.28809	Raw	-0.34868	0.253071	-1.3778	0.240326	0.624	0.716823	-0.00693963	2.717	4	0	0.606242	2.55807	3	0	0.464887
SGLT2 inhibition	10630_5_HTATIP2_HTAI2	MR Egger	5	0.195503	1.39914	0.897727	0.999923	-2.54682	2.93782	1.21592	0.0783307	18.8747	Raw	-0.34868	0.253071	-1.3778	0.240326	0.624	0.716823	-0.00693963	2.717	4	0	0.606242	2.55807	3	0	0.464887
SGLT2 inhibition	10630_5_HTATIP2_HTAI2	Weighted median	5	-0.463735	0.384937	0.228318	0.583807	-1.21821	0.290742	0.62893	0.295759	1.33742	Raw	-0.34868	0.253071	-1.3778	0.240326	0.624	0.716823	-0.00693963	2.717	4	0	0.606242	2.55807	3	0	0.464887
SGLT2 inhibition	10630_5_HTATIP2_HTAI2	Simple mode	5	-0.618549	0.536775	0.313362	0.876294	-1.67063	0.433529	0.538725	0.188129	1.54269	Raw	-0.34868	0.253071	-1.3778	0.240326	0.624	0.716823	-0.00693963	2.717	4	0	0.606242	2.55807	3	0	0.464887
SGLT2 inhibition	10630_5_HTATIP2_HTAI2	Weighted mode	5	-0.508902	0.507762	0.372939	0.962483	-1.50412	0.486313	0.601155	0.222214	1.62631	Raw	-0.34868	0.253071	-1.3778	0.240326	0.624	0.716823	-0.00693963	2.717	4	0	0.606242	2.55807	3	0	0.464887
SGLT2 inhibition	10637_50_KIAA1324_K1324	Inverse variance weighted (fixed effects)	5	-0.332197	0.300598	0.269106	0.467698	-0.921369	0.256974	0.717346	0.397974	1.29301	Raw	-0.332197	0.198766	-1.6713	0.169982	0.812	0.873961	0.00300162	1.74894	4	0	0.78181	1.71915	3	0	0.632685
SGLT2 inhibition	10637_50_KIAA1324_K1324	MR Egger	5	-0.566402	1.3899	0.710968	0.999923	-3.29061	2.15781	0.567564	0.0372311	8.65215	Raw	-0.332197	0.198766	-1.6713	0.169982	0.812	0.873961	0.00300162	1.74894	4	0	0.78181	1.71915	3	0	0.632685
SGLT2 inhibition	10637_50_KIAA1324_K1324	Weighted median	5	-0.154827	0.366164	0.672415	0.868064	-0.872509	0.562854	0.856563	0.417902	1.75568	Raw	-0.332197	0.198766	-1.6713	0.169982	0.812	0.873961	0.00300162	1.74894	4	0	0.78181	1.71915	3	0	0.632685
SGLT2 inhibition	10637_50_KIAA1324_K1324	Simple mode	5	-0.172273	0.52481	0.759181	0.947126	-1.2009	0.856355	0.841749	0.300923	2.35456	Raw	-0.332197	0.198766	-1.6713	0.169982	0.812	0.873961	0.00300162	1.74894	4	0	0.78181	1.71915	3	0	0.632685
SGLT2 inhibition	10637_50_KIAA1324_K1324	Weighted mode	5	-0.189658	0.45524	0.698348	0.962523	-1.08193	0.702612	0.827242	0.338942	2.01902	Raw	-0.332197	0.198766	-1.6713	0.169982	0.812	0.873961	0.00300162	1.74894	4	0	0.78181	1.71915	3	0	0.632685
SGLT2 inhibition	10638_1_TINF2_TINF2	Inverse variance weighted (fixed effects)	5	-0.496946	0.297857	0.0952351	0.245798	-1.08075	0.0868531	0.608386	0.339342	1.09074	Raw	-0.496946	0.104141	-4.77185	0.00882808	0.981	0.62037	-0.00931689	0.488978	4	0	0.974565	0.186025	3	0	0.979813
SGLT2 inhibition	10638_1_TINF2_TINF2	MR Egger	5	0.234153	1.36126	0.874377	0.999923	-2.43392	2.90223	1.26384	0.0876923	18.2147	Raw	-0.496946	0.104141	-4.77185	0.00882808	0.981	0.62037	-0.00931689	0.488978	4	0	0.974565	0.186025	3	0	0.979813
SGLT2 inhibition	10638_1_TINF2_TINF2	Weighted median	5	-0.441941	0.361502	0.221513	0.579578	-1.15049	0.266602	0.642787	0.316483	1.30552	Raw	-0.496946	0.104141	-4.77185	0.00882808	0.981	0.62037	-0.00931689	0.488978	4	0	0.974565	0.186025	3	0	0.979813
SGLT2 inhibition	10638_1_TINF2_TINF2	Simple mode	5	-0.436051	0.465298	0.401741	0.876294	-1.34804	0.475933	0.646584	0.25975	1.60951	Raw	-0.496946	0.104141	-4.77185	0.00882808	0.981	0.62037	-0.00931689	0.488978	4	0	0.974565	0.186025	3	0	0.979813
SGLT2 inhibition	10638_1_TINF2_TINF2	Weighted mode	5	-0.405988	0.409453	0.37755	0.962483	-1.20852	0.39654	0.666318	0.29864	1.48667	Raw	-0.496946	0.104141	-4.77185	0.00882808	0.981	0.62037	-0.00931689	0.488978	4	0	0.974565	0.186025	3	0	0.979813
SGLT2 inhibition	10643_16_OLFM3_NOE3	Inverse variance weighted (fixed effects)	5	-0.650922	0.2938	0.0267239	0.112092	-1.22677	-0.0750738	0.521565	0.293238	0.927675	Raw	-0.650922	0.28641	-2.27269	0.0854732	0.505	0.213471	-0.0266083	3.80131	4	0	0.433563	1.32266	3	0	0.72376
SGLT2 inhibition	10643_16_OLFM3_NOE3	MR Egger	5	1.43193	1.3552	0.368248	0.999923	-1.22426	4.08812	4.18675	0.293974	59.6274	Raw	-0.650922	0.28641	-2.27269	0.0854732	0.505	0.213471	-0.0266083	3.80131	4	0	0.433563	1.32266	3	0	0.72376
SGLT2 inhibition	10643_16_OLFM3_NOE3	Weighted median	5	-0.538412	0.384386	0.161302	0.517614	-1.29181	0.214984	0.583674	0.274774	1.23984	Raw	-0.650922	0.28641	-2.27269	0.0854732	0.505	0.213471	-0.0266083	3.80131	4	0	0.433563	1.32266	3	0	0.72376
SGLT2 inhibition	10643_16_OLFM3_NOE3	Simple mode	5	-0.698021	0.507937	0.241342	0.876294	-1.69358	0.297535	0.497569	0.183861	1.34654	Raw	-0.650922	0.28641	-2.27269	0.0854732	0.505	0.213471	-0.0266083	3.80131	4	0	0.433563	1.32266	3	0	0.72376
SGLT2 inhibition	10643_16_OLFM3_NOE3	Weighted mode	5	-0.458983	0.430584	0.34651	0.962483	-1.30293	0.384961	0.631926	0.271735	1.46956	Raw	-0.650922	0.28641	-2.27269	0.0854732	0.505	0.213471	-0.0266083	3.80131	4	0	0.433563	1.32266	3	0	0.72376
SGLT2 inhibition	10647_18_ASCC1_ASCC1	Inverse variance weighted (fixed effects)	5	-0.673203	0.306244	0.0279308	0.115308	-1.27344	-0.0729648	0.510072	0.279867	0.929634	Raw	-0.673203	0.161794	-4.16086	0.0141353	0.927	0.413037	-0.0164139	1.11648	4	0	0.891649	0.217639	3	0	0.974693
SGLT2 inhibition	10647_18_ASCC1_ASCC1	MR Egger	5	0.613976	1.39179	0.688968	0.999923	-2.11394	3.34189	1.84776	0.120761	28.2725	Raw	-0.673203	0.161794	-4.16086	0.0141353	0.927	0.413037	-0.0164139	1.11648	4	0	0.891649	0.217639	3	0	0.974693
SGLT2 inhibition	10647_18_ASCC1_ASCC1	Weighted median	5	-0.512598	0.395264	0.194684	0.549546	-1.28732	0.262121	0.598938	0.276011	1.29968	Raw	-0.673203	0.161794	-4.16086	0.0141353	0.927	0.413037	-0.0164139	1.11648	4	0	0.891649	0.217639	3	0	0.974693
SGLT2 inhibition	10647_18_ASCC1_ASCC1	Simple mode	5	-0.69854	0.481717	0.220635	0.876294	-1.64271	0.245625	0.497311	0.193456	1.27842	Raw	-0.673203	0.161794	-4.16086	0.0141353	0.927	0.413037	-0.0164139	1.11648	4	0	0.891649	0.217639	3	0	0.974693
SGLT2 inhibition	10647_18_ASCC1_ASCC1	Weighted mode	5	-0.494531	0.443314	0.327117	0.962483	-1.36343	0.374365	0.609857	0.255783	1.45407	Raw	-0.673203	0.161794	-4.16086	0.0141353	0.927	0.413037	-0.0164139	1.11648	4	0	0.891649	0.217639	3	0	0.974693
SGLT2 inhibition	10663_42_INSIG1_INSI1	Inverse variance weighted (fixed effects)	4	-0.407582	0.314038	0.19433	0.380925	-1.0231	0.207932	0.665257	0.35948	1.23113	Raw	-0.407582	0.138168	-2.94991	0.0600289	0.878	0.618436	-0.0186326	0.580723	3	0	0.900831	0.239924	2	0	0.886954
SGLT2 inhibition	10663_42_INSIG1_INSI1	MR Egger	4	0.964652	2.37149	0.723577	0.999923	-3.68346	5.61277	2.62387	0.0251358	273.901	Raw	-0.407582	0.138168	-2.94991	0.0600289	0.878	0.618436	-0.0186326	0.580723	3	0	0.900831	0.239924	2	0	0.886954
SGLT2 inhibition	10663_42_INSIG1_INSI1	Weighted median	4	-0.283731	0.392689	0.469966	0.763988	-1.0534	0.485939	0.752969	0.34875	1.6257	Raw	-0.407582	0.138168	-2.94991	0.0600289	0.878	0.618436	-0.0186326	0.580723	3	0	0.900831	0.239924	2	0	0.886954
SGLT2 inhibition	10663_42_INSIG1_INSI1	Simple mode	4	-0.672319	0.472563	0.249978	0.876294	-1.59854	0.253905	0.510523	0.202191	1.28905	Raw	-0.407582	0.138168	-2.94991	0.0600289	0.878	0.618436	-0.0186326	0.580723	3	0	0.900831	0.239924	2	0	0.886954
SGLT2 inhibition	10663_42_INSIG1_INSI1	Weighted mode	4	-0.232008	0.473152	0.657513	0.962523	-1.15939	0.69537	0.79294	0.313679	2.00445	Raw	-0.407582	0.138168	-2.94991	0.0600289	0.878	0.618436	-0.0186326	0.580723	3	0	0.900831	0.239924	2	0	0.886954
SGLT2 inhibition	10666_7_GNPTG_GNPTG	Inverse variance weighted (fixed effects)	5	0.807244	0.311531	0.00956381	0.0645165	0.196643	1.41784	2.24172	1.21731	4.12821	Raw	0.807244	0.320421	2.51932	0.0654042	0.455	0.165617	0.0321526	4.23155	4	5.47208	0.375574	0.903676	3	0	0.824541
SGLT2 inhibition	10666_7_GNPTG_GNPTG	MR Egger	5	-1.71293	1.41618	0.313076	0.999923	-4.48863	1.06278	0.180337	0.011236	2.8944	Raw	0.807244	0.320421	2.51932	0.0654042	0.455	0.165617	0.0321526	4.23155	4	5.47208	0.375574	0.903676	3	0	0.824541
SGLT2 inhibition	10666_7_GNPTG_GNPTG	Weighted median	5	0.518672	0.40349	0.19863	0.55219	-0.272168	1.30951	1.6798	0.761726	3.70437	Raw	0.807244	0.320421	2.51932	0.0654042	0.455	0.165617	0.0321526	4.23155	4	5.47208	0.375574	0.903676	3	0	0.824541
SGLT2 inhibition	10666_7_GNPTG_GNPTG	Simple mode	5	0.574431	0.547654	0.35342	0.876294	-0.498971	1.64783	1.77612	0.607155	5.19571	Raw	0.807244	0.320421	2.51932	0.0654042	0.455	0.165617	0.0321526	4.23155	4	5.47208	0.375574	0.903676	3	0	0.824541
SGLT2 inhibition	10666_7_GNPTG_GNPTG	Weighted mode	5	0.44655	0.464279	0.39061	0.962483	-0.463437	1.35654	1.56291	0.629118	3.88273	Raw	0.807244	0.320421	2.51932	0.0654042	0.455	0.165617	0.0321526	4.23155	4	5.47208	0.375574	0.903676	3	0	0.824541
SGLT2 inhibition	10667_78_C1orf185_CA185	Inverse variance weighted (fixed effects)	5	-0.308647	0.296618	0.298083	0.496805	-0.890019	0.272725	0.73444	0.410648	1.31354	Raw	-0.308647	0.121226	-2.54605	0.0635715	0.957	0.945622	0.00126798	0.668123	4	0	0.955201	0.662638	3	0	0.881955
SGLT2 inhibition	10667_78_C1orf185_CA185	MR Egger	5	-0.407647	1.36922	0.785342	0.999923	-3.09132	2.27602	0.665213	0.045442	9.73789	Raw	-0.308647	0.121226	-2.54605	0.0635715	0.957	0.945622	0.00126798	0.668123	4	0	0.955201	0.662638	3	0	0.881955
SGLT2 inhibition	10667_78_C1orf185_CA185	Weighted median	5	-0.236141	0.36458	0.517174	0.788701	-0.950718	0.478436	0.789669	0.386463	1.61355	Raw	-0.308647	0.121226	-2.54605	0.0635715	0.957	0.945622	0.00126798	0.668123	4	0	0.955201	0.662638	3	0	0.881955
SGLT2 inhibition	10667_78_C1orf185_CA185	Simple mode	5	-0.206425	0.466432	0.680962	0.928033	-1.12063	0.707783	0.813488	0.326074	2.02949	Raw	-0.308647	0.121226	-2.54605	0.0635715	0.957	0.945622	0.00126798	0.668123	4	0	0.955201	0.662638	3	0	0.881955
SGLT2 inhibition	10667_78_C1orf185_CA185	Weighted mode	5	-0.211405	0.409923	0.633245	0.962483	-1.01485	0.592044	0.809446	0.362455	1.80768	Raw	-0.308647	0.121226	-2.54605	0.0635715	0.957	0.945622	0.00126798	0.668123	4	0	0.955201	0.662638	3	0	0.881955
SGLT2 inhibition	10668_5_STX4_STX4	Inverse variance weighted (fixed effects)	5	-0.998765	0.300469	0.000887282	0.0180983	-1.58768	-0.409847	0.368334	0.204399	0.663752	Raw	-0.998765	0.293092	-3.40768	0.0270852	0.541	0.271235	-0.0228555	3.80602	4	0	0.432894	1.99671	3	0	0.57309
SGLT2 inhibition	10668_5_STX4_STX4	MR Egger	5	0.792807	1.36539	0.602221	0.999923	-1.88335	3.46897	2.20959	0.152079	32.1036	Raw	-0.998765	0.293092	-3.40768	0.0270852	0.541	0.271235	-0.0228555	3.80602	4	0	0.432894	1.99671	3	0	0.57309
SGLT2 inhibition	10668_5_STX4_STX4	Weighted median	5	-0.868971	0.402673	0.0309273	0.373338	-1.65821	-0.079732	0.419383	0.19048	0.923364	Raw	-0.998765	0.293092	-3.40768	0.0270852	0.541	0.271235	-0.0228555	3.80602	4	0	0.432894	1.99671	3	0	0.57309
SGLT2 inhibition	10668_5_STX4_STX4	Simple mode	5	-0.79895	0.53768	0.211489	0.876294	-1.8528	0.254903	0.449801	0.156797	1.29034	Raw	-0.998765	0.293092	-3.40768	0.0270852	0.541	0.271235	-0.0228555	3.80602	4	0	0.432894	1.99671	3	0	0.57309
SGLT2 inhibition	10668_5_STX4_STX4	Weighted mode	5	-0.780337	0.472848	0.174228	0.962483	-1.70712	0.146444	0.458251	0.181388	1.15771	Raw	-0.998765	0.293092	-3.40768	0.0270852	0.541	0.271235	-0.0228555	3.80602	4	0	0.432894	1.99671	3	0	0.57309
SGLT2 inhibition	10672_75_SFTPB_SP_B	Inverse variance weighted (fixed effects)	5	0.0490876	0.317107	0.876981	0.93184	-0.572443	0.670618	1.05031	0.564146	1.95545	Raw	0.0490876	0.159	0.308728	0.77294	0.91	0.74304	0.00637995	1.00563	4	0	0.90894	0.876397	3	0	0.83112
SGLT2 inhibition	10672_75_SFTPB_SP_B	MR Egger	5	-0.453407	1.4333	0.772478	0.999923	-3.26267	2.35585	0.635459	0.0382862	10.5471	Raw	0.0490876	0.159	0.308728	0.77294	0.91	0.74304	0.00637995	1.00563	4	0	0.90894	0.876397	3	0	0.83112
SGLT2 inhibition	10672_75_SFTPB_SP_B	Weighted median	5	0.0553895	0.398549	0.889468	0.963426	-0.725766	0.836545	1.05695	0.483954	2.30838	Raw	0.0490876	0.159	0.308728	0.77294	0.91	0.74304	0.00637995	1.00563	4	0	0.90894	0.876397	3	0	0.83112
SGLT2 inhibition	10672_75_SFTPB_SP_B	Simple mode	5	0.251795	0.522805	0.655238	0.922551	-0.772903	1.27649	1.28633	0.461671	3.58405	Raw	0.0490876	0.159	0.308728	0.77294	0.91	0.74304	0.00637995	1.00563	4	0	0.90894	0.876397	3	0	0.83112
SGLT2 inhibition	10672_75_SFTPB_SP_B	Weighted mode	5	-0.0869385	0.486781	0.866934	0.983381	-1.04103	0.867152	0.916733	0.353091	2.38012	Raw	0.0490876	0.159	0.308728	0.77294	0.91	0.74304	0.00637995	1.00563	4	0	0.90894	0.876397	3	0	0.83112
SGLT2 inhibition	10675_223_TMX2_TMX2	Inverse variance weighted (fixed effects)	5	-0.0193494	0.301336	0.948801	0.972524	-0.609969	0.57127	0.980837	0.543368	1.77051	Raw	-0.0193494	0.173901	-0.111267	0.916764	0.843	0.513288	0.0125826	1.33217	4	0	0.855894	0.785522	3	0	0.852927
SGLT2 inhibition	10675_223_TMX2_TMX2	MR Egger	5	-1.00565	1.36761	0.515407	0.999923	-3.68617	1.67487	0.365806	0.0250678	5.33809	Raw	-0.0193494	0.173901	-0.111267	0.916764	0.843	0.513288	0.0125826	1.33217	4	0	0.855894	0.785522	3	0	0.852927
SGLT2 inhibition	10675_223_TMX2_TMX2	Weighted median	5	-0.0236793	0.37728	0.949955	0.985351	-0.763147	0.715789	0.976599	0.466197	2.0458	Raw	-0.0193494	0.173901	-0.111267	0.916764	0.843	0.513288	0.0125826	1.33217	4	0	0.855894	0.785522	3	0	0.852927
SGLT2 inhibition	10675_223_TMX2_TMX2	Simple mode	5	0.290251	0.475616	0.574657	0.905491	-0.641955	1.22246	1.33676	0.526262	3.39552	Raw	-0.0193494	0.173901	-0.111267	0.916764	0.843	0.513288	0.0125826	1.33217	4	0	0.855894	0.785522	3	0	0.852927
SGLT2 inhibition	10675_223_TMX2_TMX2	Weighted mode	5	0.225923	0.484015	0.664955	0.962523	-0.722747	1.17459	1.25348	0.485417	3.23683	Raw	-0.0193494	0.173901	-0.111267	0.916764	0.843	0.513288	0.0125826	1.33217	4	0	0.855894	0.785522	3	0	0.852927
SGLT2 inhibition	10677_9_NDUFB4_NDUB4	Inverse variance weighted (fixed effects)	5	-0.0345207	0.302835	0.909244	0.946797	-0.628077	0.559036	0.966068	0.533617	1.74898	Raw	-0.0345207	0.205054	-0.168349	0.874478	0.771	0.404687	0.0167246	1.83394	4	0	0.766267	0.898005	3	0	0.825909
SGLT2 inhibition	10677_9_NDUFB4_NDUB4	MR Egger	5	-1.34452	1.38754	0.404023	0.999923	-4.06409	1.37506	0.260666	0.0171787	3.9553	Raw	-0.0345207	0.205054	-0.168349	0.874478	0.771	0.404687	0.0167246	1.83394	4	0	0.766267	0.898005	3	0	0.825909
SGLT2 inhibition	10677_9_NDUFB4_NDUB4	Weighted median	5	-0.139718	0.36609	0.702722	0.882773	-0.857255	0.577819	0.869603	0.424325	1.78215	Raw	-0.0345207	0.205054	-0.168349	0.874478	0.771	0.404687	0.0167246	1.83394	4	0	0.766267	0.898005	3	0	0.825909
SGLT2 inhibition	10677_9_NDUFB4_NDUB4	Simple mode	5	-0.137967	0.514673	0.801904	0.956815	-1.14673	0.870792	0.871128	0.317675	2.3888	Raw	-0.0345207	0.205054	-0.168349	0.874478	0.771	0.404687	0.0167246	1.83394	4	0	0.766267	0.898005	3	0	0.825909
SGLT2 inhibition	10677_9_NDUFB4_NDUB4	Weighted mode	5	-0.190373	0.466147	0.703899	0.96294	-1.10402	0.723274	0.826651	0.331535	2.06117	Raw	-0.0345207	0.205054	-0.168349	0.874478	0.771	0.404687	0.0167246	1.83394	4	0	0.766267	0.898005	3	0	0.825909
SGLT2 inhibition	10693_43_KLRG2_KLRG2	Inverse variance weighted (fixed effects)	5	-0.72441	0.296544	0.0145722	0.0786214	-1.30564	-0.143183	0.48461	0.271	0.866595	Raw	-0.72441	0.208019	-3.48243	0.0252961	0.727	0.474319	-0.0136801	1.96827	4	0	0.741594	1.30259	3	0	0.728517
SGLT2 inhibition	10693_43_KLRG2_KLRG2	MR Egger	5	0.34691	1.34614	0.813299	0.999923	-2.29152	2.98534	1.41469	0.101113	19.7932	Raw	-0.72441	0.208019	-3.48243	0.0252961	0.727	0.474319	-0.0136801	1.96827	4	0	0.741594	1.30259	3	0	0.728517
SGLT2 inhibition	10693_43_KLRG2_KLRG2	Weighted median	5	-0.668938	0.386584	0.0835617	0.435476	-1.42664	0.0887657	0.512252	0.240114	1.09282	Raw	-0.72441	0.208019	-3.48243	0.0252961	0.727	0.474319	-0.0136801	1.96827	4	0	0.741594	1.30259	3	0	0.728517
SGLT2 inhibition	10693_43_KLRG2_KLRG2	Simple mode	5	-1.08008	0.518799	0.105796	0.876294	-2.09693	-0.0632382	0.339567	0.122833	0.93872	Raw	-0.72441	0.208019	-3.48243	0.0252961	0.727	0.474319	-0.0136801	1.96827	4	0	0.741594	1.30259	3	0	0.728517
SGLT2 inhibition	10693_43_KLRG2_KLRG2	Weighted mode	5	-0.402971	0.492027	0.458774	0.962483	-1.36734	0.561402	0.668331	0.254783	1.75313	Raw	-0.72441	0.208019	-3.48243	0.0252961	0.727	0.474319	-0.0136801	1.96827	4	0	0.741594	1.30259	3	0	0.728517
SGLT2 inhibition	10695_12_WFDC10B_WF10B	Inverse variance weighted (fixed effects)	5	-0.144733	0.296281	0.625197	0.768103	-0.725444	0.435978	0.865253	0.48411	1.54647	Raw	-0.144733	0.218211	-0.66327	0.54343	0.673	0.409908	-0.0161559	2.16973	4	0	0.704575	1.25716	3	0	0.73933
SGLT2 inhibition	10695_12_WFDC10B_WF10B	MR Egger	5	1.11958	1.35625	0.46961	0.999923	-1.53867	3.77783	3.06356	0.214666	43.721	Raw	-0.144733	0.218211	-0.66327	0.54343	0.673	0.409908	-0.0161559	2.16973	4	0	0.704575	1.25716	3	0	0.73933
SGLT2 inhibition	10695_12_WFDC10B_WF10B	Weighted median	5	-0.15349	0.380076	0.68633	0.87572	-0.898439	0.591459	0.857709	0.407205	1.80662	Raw	-0.144733	0.218211	-0.66327	0.54343	0.673	0.409908	-0.0161559	2.16973	4	0	0.704575	1.25716	3	0	0.73933
SGLT2 inhibition	10695_12_WFDC10B_WF10B	Simple mode	5	-0.421746	0.507686	0.452839	0.87808	-1.41681	0.573319	0.655901	0.242486	1.77415	Raw	-0.144733	0.218211	-0.66327	0.54343	0.673	0.409908	-0.0161559	2.16973	4	0	0.704575	1.25716	3	0	0.73933
SGLT2 inhibition	10695_12_WFDC10B_WF10B	Weighted mode	5	-0.0938783	0.46936	0.851227	0.981476	-1.01382	0.826067	0.910394	0.362829	2.28432	Raw	-0.144733	0.218211	-0.66327	0.54343	0.673	0.409908	-0.0161559	2.16973	4	0	0.704575	1.25716	3	0	0.73933
SGLT2 inhibition	10699_52_LRP1_LRP1	Inverse variance weighted (fixed effects)	5	-0.683934	0.300531	0.0228608	0.101777	-1.27298	-0.0948937	0.504628	0.279997	0.90947	Raw	-0.683934	0.24882	-2.74871	0.0514427	0.569	0.318279	-0.0203811	2.74191	4	0	0.601901	1.31625	3	0	0.725277
SGLT2 inhibition	10699_52_LRP1_LRP1	MR Egger	5	0.908918	1.36747	0.553788	0.999923	-1.77132	3.58916	2.48164	0.170108	36.2037	Raw	-0.683934	0.24882	-2.74871	0.0514427	0.569	0.318279	-0.0203811	2.74191	4	0	0.601901	1.31625	3	0	0.725277
SGLT2 inhibition	10699_52_LRP1_LRP1	Weighted median	5	-0.663199	0.396587	0.0944716	0.448801	-1.44051	0.114111	0.515201	0.236807	1.12088	Raw	-0.683934	0.24882	-2.74871	0.0514427	0.569	0.318279	-0.0203811	2.74191	4	0	0.601901	1.31625	3	0	0.725277
SGLT2 inhibition	10699_52_LRP1_LRP1	Simple mode	5	-0.724067	0.56201	0.267095	0.876294	-1.82561	0.377472	0.484776	0.16112	1.45859	Raw	-0.683934	0.24882	-2.74871	0.0514427	0.569	0.318279	-0.0203811	2.74191	4	0	0.601901	1.31625	3	0	0.725277
SGLT2 inhibition	10699_52_LRP1_LRP1	Weighted mode	5	-0.435335	0.494173	0.428102	0.962483	-1.40391	0.533244	0.647048	0.245634	1.70445	Raw	-0.683934	0.24882	-2.74871	0.0514427	0.569	0.318279	-0.0203811	2.74191	4	0	0.601901	1.31625	3	0	0.725277
SGLT2 inhibition	10700_10_IGSF11_IGS11	Inverse variance weighted (multiplicative random effects)	5	0.0283531	0.415968	0.945657	0.945657	-0.786943	0.843649	1.02876	0.455234	2.32484	Raw	0.0283531	0.415968	0.0681617	0.948928	0.153	0.537252	-0.0174586	7.85052	4	49.0479	0.0972101	6.76281	3	55.6398	0.0798545
SGLT2 inhibition	10700_10_IGSF11_IGS11	MR Egger	5	1.39936	2.02345	0.538921	0.999923	-2.5666	5.36532	4.0526	0.0767959	213.86	Raw	0.0283531	0.415968	0.0681617	0.948928	0.153	0.537252	-0.0174586	7.85052	4	49.0479	0.0972101	6.76281	3	55.6398	0.0798545
SGLT2 inhibition	10700_10_IGSF11_IGS11	Weighted median	5	-0.182871	0.425055	0.667029	0.867888	-1.01598	0.650237	0.832875	0.362047	1.916	Raw	0.0283531	0.415968	0.0681617	0.948928	0.153	0.537252	-0.0174586	7.85052	4	49.0479	0.0972101	6.76281	3	55.6398	0.0798545
SGLT2 inhibition	10700_10_IGSF11_IGS11	Simple mode	5	-0.390422	0.750543	0.630398	0.920157	-1.86149	1.08064	0.676771	0.155441	2.94657	Raw	0.0283531	0.415968	0.0681617	0.948928	0.153	0.537252	-0.0174586	7.85052	4	49.0479	0.0972101	6.76281	3	55.6398	0.0798545
SGLT2 inhibition	10700_10_IGSF11_IGS11	Weighted mode	5	-0.557489	0.860367	0.552323	0.962483	-2.24381	1.12883	0.572645	0.106054	3.09204	Raw	0.0283531	0.415968	0.0681617	0.948928	0.153	0.537252	-0.0174586	7.85052	4	49.0479	0.0972101	6.76281	3	55.6398	0.0798545
SGLT2 inhibition	10702_1_COL28A1_COSA1	Inverse variance weighted (fixed effects)	5	0.283732	0.306829	0.35511	0.549563	-0.317652	0.885116	1.32808	0.727856	2.42326	Raw	0.283732	0.269283	1.05366	0.351479	0.634	0.205777	0.0284445	3.08096	4	0	0.544369	0.488872	3	0	0.921329
SGLT2 inhibition	10702_1_COL28A1_COSA1	MR Egger	5	-1.94466	1.4177	0.26374	0.999923	-4.72335	0.834028	0.143036	0.00888537	2.30257	Raw	0.283732	0.269283	1.05366	0.351479	0.634	0.205777	0.0284445	3.08096	4	0	0.544369	0.488872	3	0	0.921329
SGLT2 inhibition	10702_1_COL28A1_COSA1	Weighted median	5	0.0730085	0.37078	0.843902	0.94555	-0.653721	0.799738	1.07574	0.520107	2.22496	Raw	0.283732	0.269283	1.05366	0.351479	0.634	0.205777	0.0284445	3.08096	4	0	0.544369	0.488872	3	0	0.921329
SGLT2 inhibition	10702_1_COL28A1_COSA1	Simple mode	5	0.189532	0.474917	0.71022	0.933431	-0.741306	1.12037	1.20868	0.476491	3.06599	Raw	0.283732	0.269283	1.05366	0.351479	0.634	0.205777	0.0284445	3.08096	4	0	0.544369	0.488872	3	0	0.921329
SGLT2 inhibition	10702_1_COL28A1_COSA1	Weighted mode	5	0.0576109	0.419676	0.897446	0.986401	-0.764954	0.880176	1.0593	0.465355	2.41132	Raw	0.283732	0.269283	1.05366	0.351479	0.634	0.205777	0.0284445	3.08096	4	0	0.544369	0.488872	3	0	0.921329
SGLT2 inhibition	10703_203_SUDS3_SDS3	Inverse variance weighted (fixed effects)	5	-0.696954	0.300897	0.0205443	0.0957905	-1.28671	-0.107196	0.4981	0.276178	0.89835	Raw	-0.696954	0.199131	-3.49998	0.0248965	0.763	0.307068	-0.0209484	1.75187	4	0	0.781276	0.244349	3	0	0.970131
SGLT2 inhibition	10703_203_SUDS3_SDS3	MR Egger	5	0.942813	1.369	0.540499	0.999923	-1.74042	3.62605	2.56719	0.175446	37.5641	Raw	-0.696954	0.199131	-3.49998	0.0248965	0.763	0.307068	-0.0209484	1.75187	4	0	0.781276	0.244349	3	0	0.970131
SGLT2 inhibition	10703_203_SUDS3_SDS3	Weighted median	5	-0.799961	0.375109	0.0329565	0.373338	-1.53517	-0.0647486	0.449346	0.215418	0.937303	Raw	-0.696954	0.199131	-3.49998	0.0248965	0.763	0.307068	-0.0209484	1.75187	4	0	0.781276	0.244349	3	0	0.970131
SGLT2 inhibition	10703_203_SUDS3_SDS3	Simple mode	5	-0.870073	0.492424	0.151985	0.876294	-1.83522	0.095079	0.418921	0.159578	1.09975	Raw	-0.696954	0.199131	-3.49998	0.0248965	0.763	0.307068	-0.0209484	1.75187	4	0	0.781276	0.244349	3	0	0.970131
SGLT2 inhibition	10703_203_SUDS3_SDS3	Weighted mode	5	-0.859259	0.466355	0.139194	0.962483	-1.77332	0.0547969	0.423476	0.169769	1.05633	Raw	-0.696954	0.199131	-3.49998	0.0248965	0.763	0.307068	-0.0209484	1.75187	4	0	0.781276	0.244349	3	0	0.970131
SGLT2 inhibition	10704_91_LRMP_LRMP	Inverse variance weighted (fixed effects)	5	-0.446695	0.290372	0.123963	0.288733	-1.01582	0.122435	0.639739	0.362104	1.13025	Raw	-0.446695	0.182484	-2.44785	0.0706085	0.779	0.360835	-0.0177617	1.5798	4	0	0.812418	0.422476	3	0	0.935561
SGLT2 inhibition	10704_91_LRMP_LRMP	MR Egger	5	0.944042	1.32497	0.527571	0.999923	-1.6529	3.54098	2.57035	0.191494	34.5007	Raw	-0.446695	0.182484	-2.44785	0.0706085	0.779	0.360835	-0.0177617	1.5798	4	0	0.812418	0.422476	3	0	0.935561
SGLT2 inhibition	10704_91_LRMP_LRMP	Weighted median	5	-0.438017	0.347427	0.2074	0.560642	-1.11897	0.242939	0.645315	0.326615	1.27499	Raw	-0.446695	0.182484	-2.44785	0.0706085	0.779	0.360835	-0.0177617	1.5798	4	0	0.812418	0.422476	3	0	0.935561
SGLT2 inhibition	10704_91_LRMP_LRMP	Simple mode	5	-0.787272	0.480491	0.176665	0.876294	-1.72904	0.15449	0.455084	0.177456	1.16706	Raw	-0.446695	0.182484	-2.44785	0.0706085	0.779	0.360835	-0.0177617	1.5798	4	0	0.812418	0.422476	3	0	0.935561
SGLT2 inhibition	10704_91_LRMP_LRMP	Weighted mode	5	-0.211801	0.460277	0.669304	0.962523	-1.11394	0.690343	0.809126	0.328261	1.9944	Raw	-0.446695	0.182484	-2.44785	0.0706085	0.779	0.360835	-0.0177617	1.5798	4	0	0.812418	0.422476	3	0	0.935561
SGLT2 inhibition	10705_14_ST6GALNAC3_SIA7C	Inverse variance weighted (fixed effects)	5	-0.501131	0.299174	0.0939239	0.243184	-1.08751	0.0852486	0.605845	0.337054	1.08899	Raw	-0.501131	0.0852676	-5.87716	0.0041878	0.984	0.834357	-0.00386693	0.324924	4	0	0.988149	0.272975	3	0	0.965028
SGLT2 inhibition	10705_14_ST6GALNAC3_SIA7C	MR Egger	5	-0.197762	1.36423	0.893931	0.999923	-2.87164	2.47612	0.820565	0.0566057	11.895	Raw	-0.501131	0.0852676	-5.87716	0.0041878	0.984	0.834357	-0.00386693	0.324924	4	0	0.988149	0.272975	3	0	0.965028
SGLT2 inhibition	10705_14_ST6GALNAC3_SIA7C	Weighted median	5	-0.486676	0.352263	0.167105	0.522989	-1.17711	0.203761	0.614666	0.308168	1.226	Raw	-0.501131	0.0852676	-5.87716	0.0041878	0.984	0.834357	-0.00386693	0.324924	4	0	0.988149	0.272975	3	0	0.965028
SGLT2 inhibition	10705_14_ST6GALNAC3_SIA7C	Simple mode	5	-0.521241	0.463221	0.323431	0.876294	-1.42915	0.386671	0.593783	0.239512	1.47207	Raw	-0.501131	0.0852676	-5.87716	0.0041878	0.984	0.834357	-0.00386693	0.324924	4	0	0.988149	0.272975	3	0	0.965028
SGLT2 inhibition	10705_14_ST6GALNAC3_SIA7C	Weighted mode	5	-0.344743	0.446494	0.483133	0.962483	-1.21987	0.530385	0.708402	0.295268	1.69959	Raw	-0.501131	0.0852676	-5.87716	0.0041878	0.984	0.834357	-0.00386693	0.324924	4	0	0.988149	0.272975	3	0	0.965028
SGLT2 inhibition	10708_3_GNRH2_GON2	Inverse variance weighted (fixed effects)	5	-0.358151	0.296458	0.227009	0.419193	-0.939209	0.222907	0.698968	0.390937	1.2497	Raw	-0.358151	0.0879928	-4.07023	0.0152201	0.984	0.903055	-0.002247	0.352393	4	0	0.986186	0.334865	3	0	0.953343
SGLT2 inhibition	10708_3_GNRH2_GON2	MR Egger	5	-0.182392	1.36026	0.901825	0.999923	-2.84851	2.48372	0.833275	0.0579308	11.9858	Raw	-0.358151	0.0879928	-4.07023	0.0152201	0.984	0.903055	-0.002247	0.352393	4	0	0.986186	0.334865	3	0	0.953343
SGLT2 inhibition	10708_3_GNRH2_GON2	Weighted median	5	-0.343884	0.34643	0.32088	0.657136	-1.02289	0.335119	0.709011	0.359555	1.39811	Raw	-0.358151	0.0879928	-4.07023	0.0152201	0.984	0.903055	-0.002247	0.352393	4	0	0.986186	0.334865	3	0	0.953343
SGLT2 inhibition	10708_3_GNRH2_GON2	Simple mode	5	-0.371848	0.442028	0.447569	0.877579	-1.23822	0.494527	0.689459	0.289899	1.63972	Raw	-0.358151	0.0879928	-4.07023	0.0152201	0.984	0.903055	-0.002247	0.352393	4	0	0.986186	0.334865	3	0	0.953343
SGLT2 inhibition	10708_3_GNRH2_GON2	Weighted mode	5	-0.367351	0.432616	0.443636	0.962483	-1.21528	0.480577	0.692566	0.296627	1.61701	Raw	-0.358151	0.0879928	-4.07023	0.0152201	0.984	0.903055	-0.002247	0.352393	4	0	0.986186	0.334865	3	0	0.953343
SGLT2 inhibition	10710_23_ZPBP2_ZPBP2	Inverse variance weighted (fixed effects)	5	-0.200029	0.301984	0.507727	0.682241	-0.791918	0.391861	0.818707	0.452975	1.47973	Raw	-0.200029	0.108542	-1.84287	0.139135	0.97	0.622019	-0.00937431	0.516756	4	0	0.971849	0.216787	3	0	0.974835
SGLT2 inhibition	10710_23_ZPBP2_ZPBP2	MR Egger	5	0.54512	1.39363	0.721811	0.999923	-2.1864	3.27664	1.72482	0.112321	26.4865	Raw	-0.200029	0.108542	-1.84287	0.139135	0.97	0.622019	-0.00937431	0.516756	4	0	0.971849	0.216787	3	0	0.974835
SGLT2 inhibition	10710_23_ZPBP2_ZPBP2	Weighted median	5	-0.126959	0.352844	0.718985	0.888621	-0.818532	0.564615	0.88077	0.441078	1.75877	Raw	-0.200029	0.108542	-1.84287	0.139135	0.97	0.622019	-0.00937431	0.516756	4	0	0.971849	0.216787	3	0	0.974835
SGLT2 inhibition	10710_23_ZPBP2_ZPBP2	Simple mode	5	-0.0977615	0.445125	0.836914	0.963386	-0.970206	0.774683	0.906865	0.379005	2.1699	Raw	-0.200029	0.108542	-1.84287	0.139135	0.97	0.622019	-0.00937431	0.516756	4	0	0.971849	0.216787	3	0	0.974835
SGLT2 inhibition	10710_23_ZPBP2_ZPBP2	Weighted mode	5	-0.0761331	0.467818	0.878613	0.986097	-0.993056	0.840789	0.926693	0.370443	2.3182	Raw	-0.200029	0.108542	-1.84287	0.139135	0.97	0.622019	-0.00937431	0.516756	4	0	0.971849	0.216787	3	0	0.974835
SGLT2 inhibition	10713_151_CD300LB_CLM7	Inverse variance weighted (fixed effects)	5	-0.491225	0.297679	0.098905	0.251913	-1.07468	0.0922251	0.611876	0.341409	1.09661	Raw	-0.491225	0.317227	-1.5485	0.196423	0.385	0.783431	-0.00613484	4.54261	4	11.9449	0.337525	4.40989	3	31.9711	0.22047
SGLT2 inhibition	10713_151_CD300LB_CLM7	MR Egger	5	-0.00830966	1.64718	0.996292	0.999923	-3.23677	3.22016	0.991725	0.0392904	25.032	Raw	-0.491225	0.317227	-1.5485	0.196423	0.385	0.783431	-0.00613484	4.54261	4	11.9449	0.337525	4.40989	3	31.9711	0.22047
SGLT2 inhibition	10713_151_CD300LB_CLM7	Weighted median	5	-0.201971	0.382418	0.597401	0.831506	-0.951511	0.547569	0.817118	0.386157	1.72904	Raw	-0.491225	0.317227	-1.5485	0.196423	0.385	0.783431	-0.00613484	4.54261	4	11.9449	0.337525	4.40989	3	31.9711	0.22047
SGLT2 inhibition	10713_151_CD300LB_CLM7	Simple mode	5	-0.155461	0.51298	0.776956	0.951145	-1.1609	0.849979	0.856021	0.313204	2.3396	Raw	-0.491225	0.317227	-1.5485	0.196423	0.385	0.783431	-0.00613484	4.54261	4	11.9449	0.337525	4.40989	3	31.9711	0.22047
SGLT2 inhibition	10713_151_CD300LB_CLM7	Weighted mode	5	-0.139757	0.449198	0.771246	0.969727	-1.02019	0.740672	0.86957	0.360528	2.09734	Raw	-0.491225	0.317227	-1.5485	0.196423	0.385	0.783431	-0.00613484	4.54261	4	11.9449	0.337525	4.40989	3	31.9711	0.22047
SGLT2 inhibition	10714_7_ACE_ACE	Inverse variance weighted (fixed effects)	5	-0.526147	0.299258	0.0787185	0.219037	-1.11269	0.0603991	0.590878	0.328673	1.06226	Raw	-0.526147	0.115491	-4.55572	0.0103724	0.961	0.854989	0.00346213	0.595754	4	0	0.963534	0.556155	3	0	0.906392
SGLT2 inhibition	10714_7_ACE_ACE	MR Egger	5	-0.796276	1.39006	0.606873	0.999923	-3.52079	1.92824	0.451005	0.029576	6.8774	Raw	-0.526147	0.115491	-4.55572	0.0103724	0.961	0.854989	0.00346213	0.595754	4	0	0.963534	0.556155	3	0	0.906392
SGLT2 inhibition	10714_7_ACE_ACE	Weighted median	5	-0.491006	0.366396	0.180214	0.532986	-1.20914	0.227131	0.61201	0.298453	1.25499	Raw	-0.526147	0.115491	-4.55572	0.0103724	0.961	0.854989	0.00346213	0.595754	4	0	0.963534	0.556155	3	0	0.906392
SGLT2 inhibition	10714_7_ACE_ACE	Simple mode	5	-0.426014	0.497541	0.440128	0.876294	-1.40119	0.549165	0.653107	0.246303	1.73181	Raw	-0.526147	0.115491	-4.55572	0.0103724	0.961	0.854989	0.00346213	0.595754	4	0	0.963534	0.556155	3	0	0.906392
SGLT2 inhibition	10714_7_ACE_ACE	Weighted mode	5	-0.456078	0.45597	0.3738	0.962483	-1.34978	0.437624	0.633764	0.259297	1.54902	Raw	-0.526147	0.115491	-4.55572	0.0103724	0.961	0.854989	0.00346213	0.595754	4	0	0.963534	0.556155	3	0	0.906392
SGLT2 inhibition	10716_35_PSMD5_PSMD5	Inverse variance weighted (fixed effects)	5	-0.347478	0.294839	0.238583	0.432055	-0.925362	0.230406	0.706468	0.396388	1.25911	Raw	-0.347478	0.195521	-1.77719	0.150176	0.743	0.587329	-0.0101716	1.75905	4	0	0.779965	1.39189	3	0	0.707436
SGLT2 inhibition	10716_35_PSMD5_PSMD5	MR Egger	5	0.445667	1.34175	0.761627	0.999923	-2.18416	3.0755	1.56153	0.112572	21.6607	Raw	-0.347478	0.195521	-1.77719	0.150176	0.743	0.587329	-0.0101716	1.75905	4	0	0.779965	1.39189	3	0	0.707436
SGLT2 inhibition	10716_35_PSMD5_PSMD5	Weighted median	5	-0.332966	0.355215	0.348572	0.676356	-1.02919	0.363256	0.716795	0.357297	1.438	Raw	-0.347478	0.195521	-1.77719	0.150176	0.743	0.587329	-0.0101716	1.75905	4	0	0.779965	1.39189	3	0	0.707436
SGLT2 inhibition	10716_35_PSMD5_PSMD5	Simple mode	5	-0.406069	0.546104	0.498437	0.891945	-1.47643	0.664295	0.666264	0.228451	1.94312	Raw	-0.347478	0.195521	-1.77719	0.150176	0.743	0.587329	-0.0101716	1.75905	4	0	0.779965	1.39189	3	0	0.707436
SGLT2 inhibition	10716_35_PSMD5_PSMD5	Weighted mode	5	-0.367116	0.497817	0.501767	0.962483	-1.34284	0.608605	0.692729	0.261104	1.83787	Raw	-0.347478	0.195521	-1.77719	0.150176	0.743	0.587329	-0.0101716	1.75905	4	0	0.779965	1.39189	3	0	0.707436
SGLT2 inhibition	10722_13_SYK_KSYK	Inverse variance weighted (fixed effects)	5	-0.998834	0.305618	0.00108216	0.0202127	-1.59784	-0.399823	0.368309	0.202332	0.670438	Raw	-0.998834	0.254021	-3.93209	0.017073	0.698	0.246069	-0.0248358	2.7634	4	0	0.598167	0.696266	3	0	0.874082
SGLT2 inhibition	10722_13_SYK_KSYK	MR Egger	5	0.94894	1.38878	0.543464	0.999923	-1.77307	3.67095	2.58297	0.169811	39.2891	Raw	-0.998834	0.254021	-3.93209	0.017073	0.698	0.246069	-0.0248358	2.7634	4	0	0.598167	0.696266	3	0	0.874082
SGLT2 inhibition	10722_13_SYK_KSYK	Weighted median	5	-0.842599	0.380802	0.0269185	0.373338	-1.58897	-0.0962275	0.43059	0.204136	0.908257	Raw	-0.998834	0.254021	-3.93209	0.017073	0.698	0.246069	-0.0248358	2.7634	4	0	0.598167	0.696266	3	0	0.874082
SGLT2 inhibition	10722_13_SYK_KSYK	Simple mode	5	-0.818094	0.499942	0.177102	0.876294	-1.79798	0.161793	0.441272	0.165633	1.17562	Raw	-0.998834	0.254021	-3.93209	0.017073	0.698	0.246069	-0.0248358	2.7634	4	0	0.598167	0.696266	3	0	0.874082
SGLT2 inhibition	10722_13_SYK_KSYK	Weighted mode	5	-0.787218	0.443518	0.15057	0.962483	-1.65651	0.0820777	0.455109	0.190803	1.08554	Raw	-0.998834	0.254021	-3.93209	0.017073	0.698	0.246069	-0.0248358	2.7634	4	0	0.598167	0.696266	3	0	0.874082
SGLT2 inhibition	10731_10_HS3ST5_HS3S5	Inverse variance weighted (fixed effects)	5	-0.467907	0.302016	0.121315	0.285028	-1.05986	0.124044	0.626312	0.346505	1.13207	Raw	-0.467907	0.125217	-3.73676	0.0201778	0.933	0.727372	-0.00655103	0.687589	4	0	0.952851	0.541044	3	0	0.909786
SGLT2 inhibition	10731_10_HS3ST5_HS3S5	MR Egger	5	0.045775	1.37543	0.975541	0.999923	-2.65008	2.74163	1.04684	0.0706458	15.5122	Raw	-0.467907	0.125217	-3.73676	0.0201778	0.933	0.727372	-0.00655103	0.687589	4	0	0.952851	0.541044	3	0	0.909786
SGLT2 inhibition	10731_10_HS3ST5_HS3S5	Weighted median	5	-0.378749	0.371157	0.307512	0.646119	-1.10622	0.348718	0.684717	0.330808	1.41725	Raw	-0.467907	0.125217	-3.73676	0.0201778	0.933	0.727372	-0.00655103	0.687589	4	0	0.952851	0.541044	3	0	0.909786
SGLT2 inhibition	10731_10_HS3ST5_HS3S5	Simple mode	5	-0.313206	0.472304	0.543503	0.900651	-1.23892	0.612511	0.731099	0.289696	1.84506	Raw	-0.467907	0.125217	-3.73676	0.0201778	0.933	0.727372	-0.00655103	0.687589	4	0	0.952851	0.541044	3	0	0.909786
SGLT2 inhibition	10731_10_HS3ST5_HS3S5	Weighted mode	5	-0.313206	0.462647	0.535545	0.962483	-1.21999	0.593583	0.731099	0.295232	1.81046	Raw	-0.467907	0.125217	-3.73676	0.0201778	0.933	0.727372	-0.00655103	0.687589	4	0	0.952851	0.541044	3	0	0.909786
SGLT2 inhibition	10734_339_GAL3ST2_G3ST2	Inverse variance weighted (fixed effects)	5	-0.21496	0.30633	0.482848	0.661948	-0.815366	0.385446	0.806573	0.442477	1.47027	Raw	-0.21496	0.150043	-1.43266	0.225235	0.894	0.712955	0.0068306	0.959655	4	0	0.915851	0.796032	3	0	0.850416
SGLT2 inhibition	10734_339_GAL3ST2_G3ST2	MR Egger	5	-0.753528	1.36622	0.619684	0.999923	-3.43131	1.92426	0.470703	0.0323444	6.85006	Raw	-0.21496	0.150043	-1.43266	0.225235	0.894	0.712955	0.0068306	0.959655	4	0	0.915851	0.796032	3	0	0.850416
SGLT2 inhibition	10734_339_GAL3ST2_G3ST2	Weighted median	5	-0.236024	0.369298	0.522748	0.792209	-0.959849	0.487801	0.789762	0.382951	1.62873	Raw	-0.21496	0.150043	-1.43266	0.225235	0.894	0.712955	0.0068306	0.959655	4	0	0.915851	0.796032	3	0	0.850416
SGLT2 inhibition	10734_339_GAL3ST2_G3ST2	Simple mode	5	0.0533788	0.487463	0.918077	0.981335	-0.902048	1.00881	1.05483	0.405738	2.74232	Raw	-0.21496	0.150043	-1.43266	0.225235	0.894	0.712955	0.0068306	0.959655	4	0	0.915851	0.796032	3	0	0.850416
SGLT2 inhibition	10734_339_GAL3ST2_G3ST2	Weighted mode	5	-0.422038	0.45272	0.403992	0.962483	-1.30937	0.465293	0.655709	0.269991	1.59248	Raw	-0.21496	0.150043	-1.43266	0.225235	0.894	0.712955	0.0068306	0.959655	4	0	0.915851	0.796032	3	0	0.850416
SGLT2 inhibition	10737_96_SERPINB1_Serpin_B1	Inverse variance weighted (fixed effects)	5	-0.208301	0.307183	0.497708	0.674354	-0.81038	0.393778	0.811963	0.444689	1.48257	Raw	-0.208301	0.133879	-1.55589	0.194717	0.938	0.501474	-0.0133179	0.759786	4	0	0.943757	0.179094	3	0	0.980892
SGLT2 inhibition	10737_96_SERPINB1_Serpin_B1	MR Egger	5	0.834381	1.40235	0.593744	0.999923	-1.91423	3.58299	2.30339	0.147456	35.9808	Raw	-0.208301	0.133879	-1.55589	0.194717	0.938	0.501474	-0.0133179	0.759786	4	0	0.943757	0.179094	3	0	0.980892
SGLT2 inhibition	10737_96_SERPINB1_Serpin_B1	Weighted median	5	-0.195671	0.378245	0.604937	0.836064	-0.93703	0.545688	0.822283	0.39179	1.7258	Raw	-0.208301	0.133879	-1.55589	0.194717	0.938	0.501474	-0.0133179	0.759786	4	0	0.943757	0.179094	3	0	0.980892
SGLT2 inhibition	10737_96_SERPINB1_Serpin_B1	Simple mode	5	-0.272684	0.461729	0.58656	0.911055	-1.17767	0.632305	0.761333	0.307994	1.88194	Raw	-0.208301	0.133879	-1.55589	0.194717	0.938	0.501474	-0.0133179	0.759786	4	0	0.943757	0.179094	3	0	0.980892
SGLT2 inhibition	10737_96_SERPINB1_Serpin_B1	Weighted mode	5	-0.206819	0.444461	0.665904	0.962523	-1.07796	0.664325	0.813167	0.340288	1.94318	Raw	-0.208301	0.133879	-1.55589	0.194717	0.938	0.501474	-0.0133179	0.759786	4	0	0.943757	0.179094	3	0	0.980892
SGLT2 inhibition	10748_216_PCDHB2_PCDB2	Inverse variance weighted (fixed effects)	5	-0.34767	0.298755	0.244533	0.438755	-0.93323	0.237889	0.706332	0.393281	1.26857	Raw	-0.34767	0.0763356	-4.5545	0.0103821	0.994	0.791376	0.00504557	0.261146	4	0	0.992182	0.177604	3	0	0.981121
SGLT2 inhibition	10748_216_PCDHB2_PCDB2	MR Egger	5	-0.740648	1.39205	0.63157	0.999923	-3.46906	1.98777	0.476805	0.0311462	7.29922	Raw	-0.34767	0.0763356	-4.5545	0.0103821	0.994	0.791376	0.00504557	0.261146	4	0	0.992182	0.177604	3	0	0.981121
SGLT2 inhibition	10748_216_PCDHB2_PCDB2	Weighted median	5	-0.362501	0.354894	0.307048	0.646119	-1.05809	0.333091	0.695933	0.347117	1.39527	Raw	-0.34767	0.0763356	-4.5545	0.0103821	0.994	0.791376	0.00504557	0.261146	4	0	0.992182	0.177604	3	0	0.981121
SGLT2 inhibition	10748_216_PCDHB2_PCDB2	Simple mode	5	-0.410869	0.465537	0.427317	0.876294	-1.32332	0.501584	0.663074	0.26625	1.65133	Raw	-0.34767	0.0763356	-4.5545	0.0103821	0.994	0.791376	0.00504557	0.261146	4	0	0.992182	0.177604	3	0	0.981121
SGLT2 inhibition	10748_216_PCDHB2_PCDB2	Weighted mode	5	-0.376602	0.420223	0.420808	0.962483	-1.20024	0.447035	0.686189	0.301122	1.56367	Raw	-0.34767	0.0763356	-4.5545	0.0103821	0.994	0.791376	0.00504557	0.261146	4	0	0.992182	0.177604	3	0	0.981121
SGLT2 inhibition	10752_8_CDYL2_CDYL2	Inverse variance weighted (fixed effects)	5	0.225316	0.30811	0.464606	0.646754	-0.37858	0.829211	1.25272	0.684833	2.29151	Raw	0.225316	0.117198	1.92252	0.126902	0.967	0.87855	-0.00292624	0.578746	4	0	0.965396	0.551114	3	0	0.907527
SGLT2 inhibition	10752_8_CDYL2_CDYL2	MR Egger	5	0.454172	1.41083	0.768642	0.999923	-2.31106	3.2194	1.57487	0.0991565	25.0131	Raw	0.225316	0.117198	1.92252	0.126902	0.967	0.87855	-0.00292624	0.578746	4	0	0.965396	0.551114	3	0	0.907527
SGLT2 inhibition	10752_8_CDYL2_CDYL2	Weighted median	5	0.241528	0.38377	0.529117	0.795411	-0.510662	0.993717	1.27319	0.600098	2.70126	Raw	0.225316	0.117198	1.92252	0.126902	0.967	0.87855	-0.00292624	0.578746	4	0	0.965396	0.551114	3	0	0.907527
SGLT2 inhibition	10752_8_CDYL2_CDYL2	Simple mode	5	0.241457	0.493627	0.650346	0.922551	-0.726052	1.20897	1.2731	0.483815	3.35002	Raw	0.225316	0.117198	1.92252	0.126902	0.967	0.87855	-0.00292624	0.578746	4	0	0.965396	0.551114	3	0	0.907527
SGLT2 inhibition	10752_8_CDYL2_CDYL2	Weighted mode	5	0.362333	0.462098	0.47681	0.962483	-0.543379	1.26805	1.43668	0.580782	3.5539	Raw	0.225316	0.117198	1.92252	0.126902	0.967	0.87855	-0.00292624	0.578746	4	0	0.965396	0.551114	3	0	0.907527
SGLT2 inhibition	10753_31_ADAM7_ADAM7	Inverse variance weighted (fixed effects)	5	-0.46476	0.297169	0.117828	0.28185	-1.04721	0.117692	0.628286	0.350915	1.1249	Raw	-0.46476	0.142928	-3.25171	0.0313252	0.928	0.464727	-0.014076	0.92531	4	0	0.920902	0.227173	3	0	0.973088
SGLT2 inhibition	10753_31_ADAM7_ADAM7	MR Egger	5	0.638666	1.35363	0.669251	0.999923	-2.01444	3.29177	1.89395	0.133395	26.8905	Raw	-0.46476	0.142928	-3.25171	0.0313252	0.928	0.464727	-0.014076	0.92531	4	0	0.920902	0.227173	3	0	0.973088
SGLT2 inhibition	10753_31_ADAM7_ADAM7	Weighted median	5	-0.361263	0.356292	0.310606	0.647676	-1.05959	0.337069	0.696796	0.346596	1.40084	Raw	-0.46476	0.142928	-3.25171	0.0313252	0.928	0.464727	-0.014076	0.92531	4	0	0.920902	0.227173	3	0	0.973088
SGLT2 inhibition	10753_31_ADAM7_ADAM7	Simple mode	5	-0.457514	0.471498	0.386824	0.876294	-1.38165	0.466622	0.632855	0.251164	1.5946	Raw	-0.46476	0.142928	-3.25171	0.0313252	0.928	0.464727	-0.014076	0.92531	4	0	0.920902	0.227173	3	0	0.973088
SGLT2 inhibition	10753_31_ADAM7_ADAM7	Weighted mode	5	-0.313616	0.43019	0.506384	0.962483	-1.15679	0.529558	0.7308	0.314495	1.69818	Raw	-0.46476	0.142928	-3.25171	0.0313252	0.928	0.464727	-0.014076	0.92531	4	0	0.920902	0.227173	3	0	0.973088
SGLT2 inhibition	10754_113_PROK2_Prokineticin_2	Inverse variance weighted (fixed effects)	5	0.309972	0.31473	0.324683	0.52397	-0.3069	0.926843	1.36339	0.735724	2.52652	Raw	0.309972	0.217755	1.42349	0.22769	0.759	0.410004	0.0169762	1.91479	4	0	0.751428	1.00264	3	0	0.800613
SGLT2 inhibition	10754_113_PROK2_Prokineticin_2	MR Egger	5	-1.01856	1.4262	0.52667	0.999923	-3.81391	1.77679	0.361115	0.0220617	5.91086	Raw	0.309972	0.217755	1.42349	0.22769	0.759	0.410004	0.0169762	1.91479	4	0	0.751428	1.00264	3	0	0.800613
SGLT2 inhibition	10754_113_PROK2_Prokineticin_2	Weighted median	5	0.174147	0.380389	0.647087	0.855647	-0.571416	0.91971	1.19023	0.564725	2.50856	Raw	0.309972	0.217755	1.42349	0.22769	0.759	0.410004	0.0169762	1.91479	4	0	0.751428	1.00264	3	0	0.800613
SGLT2 inhibition	10754_113_PROK2_Prokineticin_2	Simple mode	5	0.235463	0.516184	0.671943	0.923199	-0.776258	1.24718	1.26549	0.460125	3.48053	Raw	0.309972	0.217755	1.42349	0.22769	0.759	0.410004	0.0169762	1.91479	4	0	0.751428	1.00264	3	0	0.800613
SGLT2 inhibition	10754_113_PROK2_Prokineticin_2	Weighted mode	5	0.117051	0.477234	0.818318	0.976661	-0.818328	1.05243	1.12418	0.441168	2.8646	Raw	0.309972	0.217755	1.42349	0.22769	0.759	0.410004	0.0169762	1.91479	4	0	0.751428	1.00264	3	0	0.800613
SGLT2 inhibition	10756_34_UCN3_UCN3	Inverse variance weighted (fixed effects)	5	-0.726242	0.293186	0.0132466	0.0755287	-1.30089	-0.151598	0.483723	0.27229	0.859334	Raw	-0.726242	0.323618	-2.24413	0.088217	0.315	0.269351	-0.0225573	4.87349	4	17.9234	0.300526	3.02881	3	0.951137	0.387205
SGLT2 inhibition	10756_34_UCN3_UCN3	MR Egger	5	1.0388	1.33859	0.494291	0.999923	-1.58485	3.66244	2.82582	0.204979	38.9564	Raw	-0.726242	0.323618	-2.24413	0.088217	0.315	0.269351	-0.0225573	4.87349	4	17.9234	0.300526	3.02881	3	0.951137	0.387205
SGLT2 inhibition	10756_34_UCN3_UCN3	Weighted median	5	-0.944325	0.402151	0.0188653	0.373338	-1.73254	-0.156108	0.388942	0.176834	0.855467	Raw	-0.726242	0.323618	-2.24413	0.088217	0.315	0.269351	-0.0225573	4.87349	4	17.9234	0.300526	3.02881	3	0.951137	0.387205
SGLT2 inhibition	10756_34_UCN3_UCN3	Simple mode	5	-1.13394	0.620109	0.141456	0.876294	-2.34935	0.081478	0.321764	0.0954312	1.08489	Raw	-0.726242	0.323618	-2.24413	0.088217	0.315	0.269351	-0.0225573	4.87349	4	17.9234	0.300526	3.02881	3	0.951137	0.387205
SGLT2 inhibition	10756_34_UCN3_UCN3	Weighted mode	5	-1.10087	0.689213	0.185441	0.962483	-2.45173	0.249986	0.332581	0.0861447	1.28401	Raw	-0.726242	0.323618	-2.24413	0.088217	0.315	0.269351	-0.0225573	4.87349	4	17.9234	0.300526	3.02881	3	0.951137	0.387205
SGLT2 inhibition	10758_2_KERA_KERA	Inverse variance weighted (fixed effects)	5	0.78737	0.314658	0.0123388	0.0727798	0.17064	1.4041	2.19761	1.18606	4.07186	Raw	0.78737	0.238674	3.29894	0.0299632	0.783	0.355984	0.0193468	2.3014	4	0	0.680515	1.11646	3	0	0.773102
SGLT2 inhibition	10758_2_KERA_KERA	MR Egger	5	-0.728892	1.42802	0.644942	0.999923	-3.52781	2.07003	0.482443	0.0293691	7.92504	Raw	0.78737	0.238674	3.29894	0.0299632	0.783	0.355984	0.0193468	2.3014	4	0	0.680515	1.11646	3	0	0.773102
SGLT2 inhibition	10758_2_KERA_KERA	Weighted median	5	0.680564	0.386503	0.0782686	0.426904	-0.076983	1.43811	1.97499	0.925906	4.21273	Raw	0.78737	0.238674	3.29894	0.0299632	0.783	0.355984	0.0193468	2.3014	4	0	0.680515	1.11646	3	0	0.773102
SGLT2 inhibition	10758_2_KERA_KERA	Simple mode	5	0.645941	0.502819	0.268267	0.876294	-0.339584	1.63147	1.90778	0.712067	5.11136	Raw	0.78737	0.238674	3.29894	0.0299632	0.783	0.355984	0.0193468	2.3014	4	0	0.680515	1.11646	3	0	0.773102
SGLT2 inhibition	10758_2_KERA_KERA	Weighted mode	5	0.629997	0.476927	0.257018	0.962483	-0.30478	1.56477	1.8776	0.737286	4.78159	Raw	0.78737	0.238674	3.29894	0.0299632	0.783	0.355984	0.0193468	2.3014	4	0	0.680515	1.11646	3	0	0.773102
SGLT2 inhibition	10760_107_GRIA4_GRIA4	Inverse variance weighted (fixed effects)	5	-0.497462	0.310629	0.109273	0.268962	-1.10629	0.11137	0.608072	0.330782	1.11781	Raw	-0.497462	0.0989835	-5.02571	0.00735571	0.988	0.631938	0.00951932	0.406165	4	0	0.981969	0.12372	3	0	0.988846
SGLT2 inhibition	10760_107_GRIA4_GRIA4	MR Egger	5	-1.24145	1.43396	0.450314	0.999923	-4.05202	1.56911	0.288964	0.0173873	4.80237	Raw	-0.497462	0.0989835	-5.02571	0.00735571	0.988	0.631938	0.00951932	0.406165	4	0	0.981969	0.12372	3	0	0.988846
SGLT2 inhibition	10760_107_GRIA4_GRIA4	Weighted median	5	-0.588078	0.374439	0.116285	0.478624	-1.32198	0.145821	0.555394	0.266607	1.15699	Raw	-0.497462	0.0989835	-5.02571	0.00735571	0.988	0.631938	0.00951932	0.406165	4	0	0.981969	0.12372	3	0	0.988846
SGLT2 inhibition	10760_107_GRIA4_GRIA4	Simple mode	5	-0.60545	0.457527	0.256304	0.876294	-1.5022	0.291303	0.545829	0.222639	1.33817	Raw	-0.497462	0.0989835	-5.02571	0.00735571	0.988	0.631938	0.00951932	0.406165	4	0	0.981969	0.12372	3	0	0.988846
SGLT2 inhibition	10760_107_GRIA4_GRIA4	Weighted mode	5	-0.600119	0.459936	0.261968	0.962483	-1.50159	0.301356	0.548746	0.222775	1.35169	Raw	-0.497462	0.0989835	-5.02571	0.00735571	0.988	0.631938	0.00951932	0.406165	4	0	0.981969	0.12372	3	0	0.988846
SGLT2 inhibition	10761_5_TMED2_TMED2	Inverse variance weighted (fixed effects)	5	-0.602737	0.2996	0.0442406	0.152311	-1.18995	-0.0155205	0.547312	0.304235	0.984599	Raw	-0.602737	0.135714	-4.44124	0.0113231	0.947	0.691052	-0.00747069	0.820774	4	0	0.935642	0.628993	3	0	0.889764
SGLT2 inhibition	10761_5_TMED2_TMED2	MR Egger	5	-0.0178606	1.36874	0.990408	0.999923	-2.7006	2.66488	0.982298	0.0671652	14.3662	Raw	-0.602737	0.135714	-4.44124	0.0113231	0.947	0.691052	-0.00747069	0.820774	4	0	0.935642	0.628993	3	0	0.889764
SGLT2 inhibition	10761_5_TMED2_TMED2	Weighted median	5	-0.55609	0.366438	0.129126	0.490193	-1.27431	0.162128	0.573447	0.279625	1.17601	Raw	-0.602737	0.135714	-4.44124	0.0113231	0.947	0.691052	-0.00747069	0.820774	4	0	0.935642	0.628993	3	0	0.889764
SGLT2 inhibition	10761_5_TMED2_TMED2	Simple mode	5	-0.56593	0.46543	0.290861	0.876294	-1.47817	0.346313	0.567832	0.228054	1.41385	Raw	-0.602737	0.135714	-4.44124	0.0113231	0.947	0.691052	-0.00747069	0.820774	4	0	0.935642	0.628993	3	0	0.889764
SGLT2 inhibition	10761_5_TMED2_TMED2	Weighted mode	5	-0.52653	0.44965	0.306605	0.962483	-1.40784	0.354784	0.590651	0.24467	1.42587	Raw	-0.602737	0.135714	-4.44124	0.0113231	0.947	0.691052	-0.00747069	0.820774	4	0	0.935642	0.628993	3	0	0.889764
SGLT2 inhibition	10762_2_KLRG2_KLRG2	Inverse variance weighted (fixed effects)	5	-0.291211	0.305945	0.341178	0.538435	-0.890863	0.308441	0.747358	0.410302	1.3613	Raw	-0.291211	0.163896	-1.77681	0.150243	0.918	0.580937	0.010638	1.14791	4	0	0.886598	0.767303	3	0	0.857271
SGLT2 inhibition	10762_2_KLRG2_KLRG2	MR Egger	5	-1.12558	1.38662	0.476365	0.999923	-3.84336	1.5922	0.324463	0.0214215	4.91453	Raw	-0.291211	0.163896	-1.77681	0.150243	0.918	0.580937	0.010638	1.14791	4	0	0.886598	0.767303	3	0	0.857271
SGLT2 inhibition	10762_2_KLRG2_KLRG2	Weighted median	5	-0.264824	0.366174	0.469545	0.763988	-0.982525	0.452877	0.767341	0.374365	1.57283	Raw	-0.291211	0.163896	-1.77681	0.150243	0.918	0.580937	0.010638	1.14791	4	0	0.886598	0.767303	3	0	0.857271
SGLT2 inhibition	10762_2_KLRG2_KLRG2	Simple mode	5	-0.208465	0.48499	0.68946	0.930749	-1.15904	0.742115	0.811829	0.313786	2.10037	Raw	-0.291211	0.163896	-1.77681	0.150243	0.918	0.580937	0.010638	1.14791	4	0	0.886598	0.767303	3	0	0.857271
SGLT2 inhibition	10762_2_KLRG2_KLRG2	Weighted mode	5	-0.241301	0.460215	0.627766	0.962483	-1.14332	0.66072	0.785605	0.318758	1.93619	Raw	-0.291211	0.163896	-1.77681	0.150243	0.918	0.580937	0.010638	1.14791	4	0	0.886598	0.767303	3	0	0.857271
SGLT2 inhibition	10767_52_GPR64_GPR64	Inverse variance weighted (fixed effects)	5	-0.061657	0.296569	0.835306	0.907436	-0.642932	0.519618	0.940205	0.525749	1.68139	Raw	-0.061657	0.270011	-0.22835	0.830573	0.529	0.215715	-0.026244	3.31567	4	0	0.506453	0.868792	3	0	0.832952
SGLT2 inhibition	10767_52_GPR64_GPR64	MR Egger	5	1.99914	1.3504	0.235341	0.999923	-0.647649	4.64593	7.38272	0.523274	104.161	Raw	-0.061657	0.270011	-0.22835	0.830573	0.529	0.215715	-0.026244	3.31567	4	0	0.506453	0.868792	3	0	0.832952
SGLT2 inhibition	10767_52_GPR64_GPR64	Weighted median	5	-0.0201317	0.358143	0.955173	0.986416	-0.722091	0.681828	0.98007	0.485736	1.97749	Raw	-0.061657	0.270011	-0.22835	0.830573	0.529	0.215715	-0.026244	3.31567	4	0	0.506453	0.868792	3	0	0.832952
SGLT2 inhibition	10767_52_GPR64_GPR64	Simple mode	5	-0.0426586	0.525523	0.939203	0.985218	-1.07268	0.987366	0.958238	0.342089	2.68415	Raw	-0.061657	0.270011	-0.22835	0.830573	0.529	0.215715	-0.026244	3.31567	4	0	0.506453	0.868792	3	0	0.832952
SGLT2 inhibition	10767_52_GPR64_GPR64	Weighted mode	5	0.042613	0.476105	0.932984	0.993181	-0.890553	0.975779	1.04353	0.410429	2.65323	Raw	-0.061657	0.270011	-0.22835	0.830573	0.529	0.215715	-0.026244	3.31567	4	0	0.506453	0.868792	3	0	0.832952
SGLT2 inhibition	10772_21_CSGALNACT2_CGAT2	Inverse variance weighted (fixed effects)	5	-0.671937	0.300403	0.0253002	0.108002	-1.26073	-0.0831479	0.510718	0.283448	0.920215	Raw	-0.671937	0.0674763	-9.95812	0.000571209	0.99	0.981113	-0.00043919	0.201816	4	0	0.995239	0.201155	3	0	0.977403
SGLT2 inhibition	10772_21_CSGALNACT2_CGAT2	MR Egger	5	-0.637527	1.37233	0.673887	0.999923	-3.3273	2.05225	0.528598	0.0358898	7.78538	Raw	-0.671937	0.0674763	-9.95812	0.000571209	0.99	0.981113	-0.00043919	0.201816	4	0	0.995239	0.201155	3	0	0.977403
SGLT2 inhibition	10772_21_CSGALNACT2_CGAT2	Weighted median	5	-0.703515	0.351398	0.0452798	0.390089	-1.39226	-0.0147749	0.494843	0.248514	0.985334	Raw	-0.671937	0.0674763	-9.95812	0.000571209	0.99	0.981113	-0.00043919	0.201816	4	0	0.995239	0.201155	3	0	0.977403
SGLT2 inhibition	10772_21_CSGALNACT2_CGAT2	Simple mode	5	-0.791971	0.452786	0.155178	0.876294	-1.67943	0.0954888	0.452951	0.18648	1.1002	Raw	-0.671937	0.0674763	-9.95812	0.000571209	0.99	0.981113	-0.00043919	0.201816	4	0	0.995239	0.201155	3	0	0.977403
SGLT2 inhibition	10772_21_CSGALNACT2_CGAT2	Weighted mode	5	-0.787119	0.442109	0.149619	0.962483	-1.65365	0.0794151	0.455154	0.19135	1.08265	Raw	-0.671937	0.0674763	-9.95812	0.000571209	0.99	0.981113	-0.00043919	0.201816	4	0	0.995239	0.201155	3	0	0.977403
SGLT2 inhibition	10781_19_CLEC4G_CLC4G	Inverse variance weighted (fixed effects)	5	-0.746813	0.311653	0.0165617	0.0835798	-1.35765	-0.135973	0.473874	0.257264	0.872866	Raw	-0.746813	0.176516	-4.23086	0.0133608	0.891	0.571264	-0.011152	1.28317	4	0	0.864225	0.881532	3	0	0.829882
SGLT2 inhibition	10781_19_CLEC4G_CLC4G	MR Egger	5	0.127962	1.41507	0.933646	0.999923	-2.64557	2.9015	1.13651	0.0709648	18.2013	Raw	-0.746813	0.176516	-4.23086	0.0133608	0.891	0.571264	-0.011152	1.28317	4	0	0.864225	0.881532	3	0	0.829882
SGLT2 inhibition	10781_19_CLEC4G_CLC4G	Weighted median	5	-0.712045	0.395129	0.0715367	0.421782	-1.4865	0.0624086	0.49064	0.226163	1.0644	Raw	-0.746813	0.176516	-4.23086	0.0133608	0.891	0.571264	-0.011152	1.28317	4	0	0.864225	0.881532	3	0	0.829882
SGLT2 inhibition	10781_19_CLEC4G_CLC4G	Simple mode	5	-1.01888	0.536407	0.130321	0.876294	-2.07024	0.0324786	0.360999	0.126156	1.03301	Raw	-0.746813	0.176516	-4.23086	0.0133608	0.891	0.571264	-0.011152	1.28317	4	0	0.864225	0.881532	3	0	0.829882
SGLT2 inhibition	10781_19_CLEC4G_CLC4G	Weighted mode	5	-0.609652	0.462954	0.258258	0.962483	-1.51704	0.297738	0.54354	0.21936	1.34681	Raw	-0.746813	0.176516	-4.23086	0.0133608	0.891	0.571264	-0.011152	1.28317	4	0	0.864225	0.881532	3	0	0.829882
SGLT2 inhibition	10785_8_LRRC52_LRC52	Inverse variance weighted (fixed effects)	5	0.265801	0.295545	0.368462	0.559611	-0.313468	0.84507	1.30448	0.730908	2.32814	Raw	0.265801	0.225682	1.17777	0.304177	0.729	0.68237	-0.00750881	2.33242	4	0	0.674874	2.1287	3	0	0.546128
SGLT2 inhibition	10785_8_LRRC52_LRC52	MR Egger	5	0.855542	1.33963	0.568472	0.999923	-1.77013	3.48122	2.35265	0.17031	32.4992	Raw	0.265801	0.225682	1.17777	0.304177	0.729	0.68237	-0.00750881	2.33242	4	0	0.674874	2.1287	3	0	0.546128
SGLT2 inhibition	10785_8_LRRC52_LRC52	Weighted median	5	0.365096	0.378369	0.334585	0.664992	-0.376508	1.1067	1.44065	0.686254	3.02436	Raw	0.265801	0.225682	1.17777	0.304177	0.729	0.68237	-0.00750881	2.33242	4	0	0.674874	2.1287	3	0	0.546128
SGLT2 inhibition	10785_8_LRRC52_LRC52	Simple mode	5	0.351833	0.464329	0.490804	0.887581	-0.558253	1.26192	1.42167	0.572208	3.53219	Raw	0.265801	0.225682	1.17777	0.304177	0.729	0.68237	-0.00750881	2.33242	4	0	0.674874	2.1287	3	0	0.546128
SGLT2 inhibition	10785_8_LRRC52_LRC52	Weighted mode	5	0.366408	0.460452	0.470726	0.962483	-0.536077	1.26889	1.44254	0.585039	3.55691	Raw	0.265801	0.225682	1.17777	0.304177	0.729	0.68237	-0.00750881	2.33242	4	0	0.674874	2.1287	3	0	0.546128
SGLT2 inhibition	10798_4_CD300E_CLM2	Inverse variance weighted (fixed effects)	5	-1.00911	0.298994	0.000738129	0.0169736	-1.59514	-0.42308	0.364544	0.202881	0.655026	Raw	-1.00911	0.312185	-3.2324	0.0319028	0.455	0.227333	-0.0256548	4.36073	4	8.27231	0.359382	2.0696	3	0	0.558088
SGLT2 inhibition	10798_4_CD300E_CLM2	MR Egger	5	1.00063	1.36099	0.515467	0.999923	-1.66691	3.66817	2.71999	0.188829	39.1801	Raw	-1.00911	0.312185	-3.2324	0.0319028	0.455	0.227333	-0.0256548	4.36073	4	8.27231	0.359382	2.0696	3	0	0.558088
SGLT2 inhibition	10798_4_CD300E_CLM2	Weighted median	5	-0.81342	0.410295	0.0474208	0.393025	-1.6176	-0.00924091	0.443339	0.198375	0.990802	Raw	-1.00911	0.312185	-3.2324	0.0319028	0.455	0.227333	-0.0256548	4.36073	4	8.27231	0.359382	2.0696	3	0	0.558088
SGLT2 inhibition	10798_4_CD300E_CLM2	Simple mode	5	-1.65898	0.637568	0.0599194	0.876294	-2.90861	-0.409344	0.190334	0.0545515	0.664086	Raw	-1.00911	0.312185	-3.2324	0.0319028	0.455	0.227333	-0.0256548	4.36073	4	8.27231	0.359382	2.0696	3	0	0.558088
SGLT2 inhibition	10798_4_CD300E_CLM2	Weighted mode	5	-0.537603	0.440332	0.289167	0.962483	-1.40065	0.325449	0.584147	0.246436	1.38465	Raw	-1.00911	0.312185	-3.2324	0.0319028	0.455	0.227333	-0.0256548	4.36073	4	8.27231	0.359382	2.0696	3	0	0.558088
SGLT2 inhibition	10800_15_SERPINH1_Collagen_binding_protein	Inverse variance weighted (fixed effects)	5	-0.101694	0.284931	0.721162	0.838732	-0.660159	0.456772	0.903306	0.516769	1.57897	Raw	-0.101694	0.106449	-0.955326	0.393511	0.976	0.534051	-0.0113691	0.558297	4	0	0.967583	0.0675859	3	0	0.995421
SGLT2 inhibition	10800_15_SERPINH1_Collagen_binding_protein	MR Egger	5	0.759873	1.26249	0.589698	0.999923	-1.71461	3.23436	2.138	0.180034	25.39	Raw	-0.101694	0.106449	-0.955326	0.393511	0.976	0.534051	-0.0113691	0.558297	4	0	0.967583	0.0675859	3	0	0.995421
SGLT2 inhibition	10800_15_SERPINH1_Collagen_binding_protein	Weighted median	5	-0.0413472	0.345016	0.904609	0.96976	-0.717579	0.634885	0.959496	0.487932	1.8868	Raw	-0.101694	0.106449	-0.955326	0.393511	0.976	0.534051	-0.0113691	0.558297	4	0	0.967583	0.0675859	3	0	0.995421
SGLT2 inhibition	10800_15_SERPINH1_Collagen_binding_protein	Simple mode	5	-0.0595885	0.424462	0.895141	0.975505	-0.891533	0.772356	0.942152	0.410027	2.16486	Raw	-0.101694	0.106449	-0.955326	0.393511	0.976	0.534051	-0.0113691	0.558297	4	0	0.967583	0.0675859	3	0	0.995421
SGLT2 inhibition	10800_15_SERPINH1_Collagen_binding_protein	Weighted mode	5	-0.0242724	0.371628	0.951058	0.996589	-0.752663	0.704119	0.97602	0.47111	2.02206	Raw	-0.101694	0.106449	-0.955326	0.393511	0.976	0.534051	-0.0113691	0.558297	4	0	0.967583	0.0675859	3	0	0.995421
SGLT2 inhibition	10809_14_KLRB1_KLRB1	Inverse variance weighted (fixed effects)	5	0.0737122	0.299743	0.805746	0.8901	-0.513784	0.661208	1.0765	0.598228	1.93713	Raw	0.0737122	0.237453	0.310429	0.771737	0.661	0.897346	0.00238969	2.51025	4	0	0.642801	2.49058	3	0	0.476996
SGLT2 inhibition	10809_14_KLRB1_KLRB1	MR Egger	5	-0.113696	1.3694	0.93906	0.999923	-2.79771	2.57032	0.89253	0.0609493	13.07	Raw	0.0737122	0.237453	0.310429	0.771737	0.661	0.897346	0.00238969	2.51025	4	0	0.642801	2.49058	3	0	0.476996
SGLT2 inhibition	10809_14_KLRB1_KLRB1	Weighted median	5	0.234462	0.380579	0.537851	0.801056	-0.511473	0.980396	1.26423	0.599612	2.66551	Raw	0.0737122	0.237453	0.310429	0.771737	0.661	0.897346	0.00238969	2.51025	4	0	0.642801	2.49058	3	0	0.476996
SGLT2 inhibition	10809_14_KLRB1_KLRB1	Simple mode	5	0.230386	0.531129	0.686827	0.929948	-0.810626	1.2714	1.25909	0.44458	3.56584	Raw	0.0737122	0.237453	0.310429	0.771737	0.661	0.897346	0.00238969	2.51025	4	0	0.642801	2.49058	3	0	0.476996
SGLT2 inhibition	10809_14_KLRB1_KLRB1	Weighted mode	5	0.241566	0.472992	0.636443	0.962483	-0.685498	1.16863	1.27324	0.503839	3.21758	Raw	0.0737122	0.237453	0.310429	0.771737	0.661	0.897346	0.00238969	2.51025	4	0	0.642801	2.49058	3	0	0.476996
SGLT2 inhibition	10814_7_CD1A_CD1A	Inverse variance weighted (fixed effects)	5	-0.334552	0.301262	0.266783	0.465152	-0.925026	0.255921	0.715659	0.396521	1.29165	Raw	-0.334552	0.108435	-3.08527	0.0367427	0.977	0.664925	0.00799274	0.518217	4	0	0.971703	0.289137	3	0	0.962058
SGLT2 inhibition	10814_7_CD1A_CD1A	MR Egger	5	-0.964509	1.35022	0.526586	0.999923	-3.61095	1.68193	0.38117	0.0270262	5.37592	Raw	-0.334552	0.108435	-3.08527	0.0367427	0.977	0.664925	0.00799274	0.518217	4	0	0.971703	0.289137	3	0	0.962058
SGLT2 inhibition	10814_7_CD1A_CD1A	Weighted median	5	-0.469338	0.351208	0.181434	0.534053	-1.15771	0.21903	0.625416	0.314206	1.24487	Raw	-0.334552	0.108435	-3.08527	0.0367427	0.977	0.664925	0.00799274	0.518217	4	0	0.971703	0.289137	3	0	0.962058
SGLT2 inhibition	10814_7_CD1A_CD1A	Simple mode	5	-0.475145	0.449672	0.350264	0.876294	-1.3565	0.406212	0.621795	0.25756	1.50112	Raw	-0.334552	0.108435	-3.08527	0.0367427	0.977	0.664925	0.00799274	0.518217	4	0	0.971703	0.289137	3	0	0.962058
SGLT2 inhibition	10814_7_CD1A_CD1A	Weighted mode	5	-0.476551	0.456348	0.355312	0.962483	-1.37099	0.417891	0.620921	0.253855	1.51876	Raw	-0.334552	0.108435	-3.08527	0.0367427	0.977	0.664925	0.00799274	0.518217	4	0	0.971703	0.289137	3	0	0.962058
SGLT2 inhibition	10815_2_HABP4_HABP4	Inverse variance weighted (fixed effects)	5	-0.441351	0.303859	0.146367	0.321754	-1.03691	0.154213	0.643167	0.354547	1.16674	Raw	-0.441351	0.123009	-3.58796	0.0230037	0.964	0.712216	0.00719417	0.655525	4	0	0.956698	0.490996	3	0	0.920865
SGLT2 inhibition	10815_2_HABP4_HABP4	MR Egger	5	-1.00243	1.41623	0.530096	0.999923	-3.77823	1.77338	0.366988	0.022863	5.89075	Raw	-0.441351	0.123009	-3.58796	0.0230037	0.964	0.712216	0.00719417	0.655525	4	0	0.956698	0.490996	3	0	0.920865
SGLT2 inhibition	10815_2_HABP4_HABP4	Weighted median	5	-0.471932	0.369895	0.202008	0.555049	-1.19693	0.253063	0.623796	0.302121	1.28796	Raw	-0.441351	0.123009	-3.58796	0.0230037	0.964	0.712216	0.00719417	0.655525	4	0	0.956698	0.490996	3	0	0.920865
SGLT2 inhibition	10815_2_HABP4_HABP4	Simple mode	5	-0.423935	0.480836	0.427754	0.876294	-1.36637	0.518504	0.654467	0.25503	1.67951	Raw	-0.441351	0.123009	-3.58796	0.0230037	0.964	0.712216	0.00719417	0.655525	4	0	0.956698	0.490996	3	0	0.920865
SGLT2 inhibition	10815_2_HABP4_HABP4	Weighted mode	5	-0.440288	0.448983	0.382296	0.962483	-1.3203	0.439719	0.643851	0.267056	1.55227	Raw	-0.441351	0.123009	-3.58796	0.0230037	0.964	0.712216	0.00719417	0.655525	4	0	0.956698	0.490996	3	0	0.920865
SGLT2 inhibition	10816_150_PILRA_PILRA_isoform_FDF03_M14	Inverse variance weighted (fixed effects)	5	0.128041	0.219588	0.559827	0.72219	-0.30235	0.558433	1.1366	0.739079	1.74793	Raw	0.128041	0.219921	0.582216	0.59166	0.412	0.71928	-0.00518261	4.01214	4	0.302639	0.404365	3.81383	3	21.339	0.282281
SGLT2 inhibition	10816_150_PILRA_PILRA_isoform_FDF03_M14	MR Egger	5	0.540023	1.07208	0.649124	0.999923	-1.56126	2.64131	1.71605	0.209871	14.0315	Raw	0.128041	0.219921	0.582216	0.59166	0.412	0.71928	-0.00518261	4.01214	4	0.302639	0.404365	3.81383	3	21.339	0.282281
SGLT2 inhibition	10816_150_PILRA_PILRA_isoform_FDF03_M14	Weighted median	5	-0.0166219	0.278178	0.952353	0.98543	-0.56185	0.528606	0.983515	0.570153	1.69657	Raw	0.128041	0.219921	0.582216	0.59166	0.412	0.71928	-0.00518261	4.01214	4	0.302639	0.404365	3.81383	3	21.339	0.282281
SGLT2 inhibition	10816_150_PILRA_PILRA_isoform_FDF03_M14	Simple mode	5	-0.245627	0.493145	0.644567	0.922551	-1.21219	0.720938	0.782214	0.297545	2.05636	Raw	0.128041	0.219921	0.582216	0.59166	0.412	0.71928	-0.00518261	4.01214	4	0.302639	0.404365	3.81383	3	21.339	0.282281
SGLT2 inhibition	10816_150_PILRA_PILRA_isoform_FDF03_M14	Weighted mode	5	-0.277687	0.444024	0.565626	0.962483	-1.14797	0.592601	0.757534	0.317279	1.80869	Raw	0.128041	0.219921	0.582216	0.59166	0.412	0.71928	-0.00518261	4.01214	4	0.302639	0.404365	3.81383	3	21.339	0.282281
SGLT2 inhibition	10817_26_TOMM20L_TO20L	Inverse variance weighted (fixed effects)	5	-0.232816	0.300914	0.439109	0.623371	-0.822607	0.356974	0.792299	0.439285	1.429	Raw	-0.232816	0.162539	-1.43237	0.225311	0.884	0.633573	0.00906363	1.16706	4	0	0.883491	0.887437	3	0	0.828458
SGLT2 inhibition	10817_26_TOMM20L_TO20L	MR Egger	5	-0.94366	1.37754	0.542505	0.999923	-3.64363	1.75631	0.389201	0.0261572	5.79104	Raw	-0.232816	0.162539	-1.43237	0.225311	0.884	0.633573	0.00906363	1.16706	4	0	0.883491	0.887437	3	0	0.828458
SGLT2 inhibition	10817_26_TOMM20L_TO20L	Weighted median	5	-0.172995	0.352627	0.623717	0.842916	-0.864144	0.518154	0.841142	0.421412	1.67892	Raw	-0.232816	0.162539	-1.43237	0.225311	0.884	0.633573	0.00906363	1.16706	4	0	0.883491	0.887437	3	0	0.828458
SGLT2 inhibition	10817_26_TOMM20L_TO20L	Simple mode	5	0.0824226	0.468301	0.868843	0.969873	-0.835448	1.00029	1.08591	0.43368	2.71908	Raw	-0.232816	0.162539	-1.43237	0.225311	0.884	0.633573	0.00906363	1.16706	4	0	0.883491	0.887437	3	0	0.828458
SGLT2 inhibition	10817_26_TOMM20L_TO20L	Weighted mode	5	0.0285047	0.486783	0.956113	0.996604	-0.92559	0.982599	1.02891	0.396298	2.67139	Raw	-0.232816	0.162539	-1.43237	0.225311	0.884	0.633573	0.00906363	1.16706	4	0	0.883491	0.887437	3	0	0.828458
SGLT2 inhibition	10818_36_SMPD1_ASM	Inverse variance weighted (fixed effects)	5	0.57845	0.311853	0.0636127	0.191591	-0.0327805	1.18968	1.78327	0.967751	3.28603	Raw	0.57845	0.355027	1.62931	0.178579	0.342	0.545217	0.0147178	5.18422	4	22.8428	0.268912	4.49168	3	33.2099	0.213033
SGLT2 inhibition	10818_36_SMPD1_ASM	MR Egger	5	-0.575207	1.73867	0.762531	0.999923	-3.983	2.83259	0.562588	0.0186296	16.9894	Raw	0.57845	0.355027	1.62931	0.178579	0.342	0.545217	0.0147178	5.18422	4	22.8428	0.268912	4.49168	3	33.2099	0.213033
SGLT2 inhibition	10818_36_SMPD1_ASM	Weighted median	5	0.666452	0.421153	0.113548	0.476882	-0.159008	1.49191	1.94732	0.852989	4.44558	Raw	0.57845	0.355027	1.62931	0.178579	0.342	0.545217	0.0147178	5.18422	4	22.8428	0.268912	4.49168	3	33.2099	0.213033
SGLT2 inhibition	10818_36_SMPD1_ASM	Simple mode	5	0.853031	0.605661	0.23178	0.876294	-0.334066	2.04013	2.34675	0.716007	7.69158	Raw	0.57845	0.355027	1.62931	0.178579	0.342	0.545217	0.0147178	5.18422	4	22.8428	0.268912	4.49168	3	33.2099	0.213033
SGLT2 inhibition	10818_36_SMPD1_ASM	Weighted mode	5	0.693653	0.550829	0.276401	0.962483	-0.385972	1.77328	2.00101	0.67979	5.89014	Raw	0.57845	0.355027	1.62931	0.178579	0.342	0.545217	0.0147178	5.18422	4	22.8428	0.268912	4.49168	3	33.2099	0.213033
SGLT2 inhibition	10825_12_VSIG10_VSI10	Inverse variance weighted (fixed effects)	5	-0.554559	0.299233	0.0638437	0.192004	-1.14106	0.0319372	0.574325	0.319481	1.03245	Raw	-0.554559	0.205826	-2.69431	0.0544141	0.774	0.845787	-0.0035924	1.89252	4	0	0.755519	1.84763	3	0	0.604625
SGLT2 inhibition	10825_12_VSIG10_VSI10	MR Egger	5	-0.272556	1.36425	0.854424	0.999923	-2.94649	2.40137	0.761431	0.0525239	11.0383	Raw	-0.554559	0.205826	-2.69431	0.0544141	0.774	0.845787	-0.0035924	1.89252	4	0	0.755519	1.84763	3	0	0.604625
SGLT2 inhibition	10825_12_VSIG10_VSI10	Weighted median	5	-0.350787	0.357126	0.325976	0.660885	-1.05075	0.34918	0.704134	0.349674	1.4179	Raw	-0.554559	0.205826	-2.69431	0.0544141	0.774	0.845787	-0.0035924	1.89252	4	0	0.755519	1.84763	3	0	0.604625
SGLT2 inhibition	10825_12_VSIG10_VSI10	Simple mode	5	-0.299442	0.51985	0.595462	0.912046	-1.31835	0.719463	0.741232	0.267577	2.05333	Raw	-0.554559	0.205826	-2.69431	0.0544141	0.774	0.845787	-0.0035924	1.89252	4	0	0.755519	1.84763	3	0	0.604625
SGLT2 inhibition	10825_12_VSIG10_VSI10	Weighted mode	5	-0.318114	0.450453	0.51902	0.962483	-1.201	0.564774	0.72752	0.300892	1.75905	Raw	-0.554559	0.205826	-2.69431	0.0544141	0.774	0.845787	-0.0035924	1.89252	4	0	0.755519	1.84763	3	0	0.604625
SGLT2 inhibition	10827_67_LINGO3_LIGO3	Inverse variance weighted (fixed effects)	5	0.0393304	0.330416	0.905249	0.945595	-0.608285	0.686946	1.04011	0.544283	1.98764	Raw	0.0393304	0.131408	0.299299	0.779619	0.956	0.728139	0.00721699	0.632678	4	0	0.959364	0.48701	3	0	0.921736
SGLT2 inhibition	10827_67_LINGO3_LIGO3	MR Egger	5	-0.550176	1.57951	0.75061	0.999923	-3.64602	2.54567	0.576848	0.0260948	12.7517	Raw	0.0393304	0.131408	0.299299	0.779619	0.956	0.728139	0.00721699	0.632678	4	0	0.959364	0.48701	3	0	0.921736
SGLT2 inhibition	10827_67_LINGO3_LIGO3	Weighted median	5	0.0677309	0.406303	0.867606	0.955381	-0.728623	0.864085	1.07008	0.482573	2.37283	Raw	0.0393304	0.131408	0.299299	0.779619	0.956	0.728139	0.00721699	0.632678	4	0	0.959364	0.48701	3	0	0.921736
SGLT2 inhibition	10827_67_LINGO3_LIGO3	Simple mode	5	0.170234	0.526418	0.762606	0.947519	-0.861545	1.20201	1.18558	0.422509	3.32681	Raw	0.0393304	0.131408	0.299299	0.779619	0.956	0.728139	0.00721699	0.632678	4	0	0.959364	0.48701	3	0	0.921736
SGLT2 inhibition	10827_67_LINGO3_LIGO3	Weighted mode	5	0.106208	0.494385	0.840409	0.979701	-0.862786	1.0752	1.11205	0.421985	2.93059	Raw	0.0393304	0.131408	0.299299	0.779619	0.956	0.728139	0.00721699	0.632678	4	0	0.959364	0.48701	3	0	0.921736
SGLT2 inhibition	10830_5_EFCAB14_K0494	Inverse variance weighted (fixed effects)	5	-0.0667138	0.290091	0.818111	0.897051	-0.635292	0.501864	0.935463	0.529781	1.6518	Raw	-0.0667138	0.119335	-0.559045	0.605949	0.955	0.977395	0.000493952	0.676909	4	0	0.954146	0.675963	3	0	0.878843
SGLT2 inhibition	10830_5_EFCAB14_K0494	MR Egger	5	-0.105857	1.30532	0.940472	0.999923	-2.66428	2.45257	0.899553	0.0696495	11.6181	Raw	-0.0667138	0.119335	-0.559045	0.605949	0.955	0.977395	0.000493952	0.676909	4	0	0.954146	0.675963	3	0	0.878843
SGLT2 inhibition	10830_5_EFCAB14_K0494	Weighted median	5	-0.0645861	0.356264	0.856142	0.950993	-0.762864	0.633691	0.937455	0.466329	1.88455	Raw	-0.0667138	0.119335	-0.559045	0.605949	0.955	0.977395	0.000493952	0.676909	4	0	0.954146	0.675963	3	0	0.878843
SGLT2 inhibition	10830_5_EFCAB14_K0494	Simple mode	5	-0.0549512	0.44775	0.908242	0.978138	-0.93254	0.822638	0.946531	0.393553	2.2765	Raw	-0.0667138	0.119335	-0.559045	0.605949	0.955	0.977395	0.000493952	0.676909	4	0	0.954146	0.675963	3	0	0.878843
SGLT2 inhibition	10830_5_EFCAB14_K0494	Weighted mode	5	-0.0600996	0.401661	0.8883	0.986401	-0.847354	0.727155	0.941671	0.428547	2.06919	Raw	-0.0667138	0.119335	-0.559045	0.605949	0.955	0.977395	0.000493952	0.676909	4	0	0.954146	0.675963	3	0	0.878843
SGLT2 inhibition	10832_24_B4GALT6_B4GT6	Inverse variance weighted (fixed effects)	5	-0.16114	0.301441	0.59295	0.746721	-0.751963	0.429684	0.851173	0.47144	1.53677	Raw	-0.16114	0.224007	-0.71935	0.511711	0.74	0.598499	-0.010049	2.20893	4	0	0.697395	1.86445	3	0	0.601012
SGLT2 inhibition	10832_24_B4GALT6_B4GT6	MR Egger	5	0.625689	1.37407	0.679789	0.999923	-2.06749	3.31886	1.86953	0.126503	27.629	Raw	-0.16114	0.224007	-0.71935	0.511711	0.74	0.598499	-0.010049	2.20893	4	0	0.697395	1.86445	3	0	0.601012
SGLT2 inhibition	10832_24_B4GALT6_B4GT6	Weighted median	5	-0.0376038	0.350243	0.9145	0.972686	-0.72408	0.648872	0.963094	0.48477	1.91338	Raw	-0.16114	0.224007	-0.71935	0.511711	0.74	0.598499	-0.010049	2.20893	4	0	0.697395	1.86445	3	0	0.601012
SGLT2 inhibition	10832_24_B4GALT6_B4GT6	Simple mode	5	-0.0510672	0.492547	0.922414	0.982021	-1.01646	0.914326	0.950215	0.361874	2.49509	Raw	-0.16114	0.224007	-0.71935	0.511711	0.74	0.598499	-0.010049	2.20893	4	0	0.697395	1.86445	3	0	0.601012
SGLT2 inhibition	10832_24_B4GALT6_B4GT6	Weighted mode	5	-0.0133319	0.443043	0.977435	0.997419	-0.881695	0.855032	0.986757	0.41408	2.35145	Raw	-0.16114	0.224007	-0.71935	0.511711	0.74	0.598499	-0.010049	2.20893	4	0	0.697395	1.86445	3	0	0.601012
SGLT2 inhibition	10833_64_HHIP_HHIP	Inverse variance weighted (fixed effects)	5	-0.574242	0.308293	0.0625116	0.190183	-1.1785	0.0300126	0.563132	0.307741	1.03047	Raw	-0.574242	0.19072	-3.01091	0.0395148	0.86	0.808067	0.00445782	1.53082	4	0	0.821168	1.46052	3	0	0.691412
SGLT2 inhibition	10833_64_HHIP_HHIP	MR Egger	5	-0.926383	1.36338	0.545567	0.999923	-3.59861	1.74584	0.395983	0.0273617	5.73073	Raw	-0.574242	0.19072	-3.01091	0.0395148	0.86	0.808067	0.00445782	1.53082	4	0	0.821168	1.46052	3	0	0.691412
SGLT2 inhibition	10833_64_HHIP_HHIP	Weighted median	5	-0.537207	0.377962	0.155222	0.515043	-1.27801	0.203599	0.584378	0.27859	1.22581	Raw	-0.574242	0.19072	-3.01091	0.0395148	0.86	0.808067	0.00445782	1.53082	4	0	0.821168	1.46052	3	0	0.691412
SGLT2 inhibition	10833_64_HHIP_HHIP	Simple mode	5	-0.519327	0.481186	0.341204	0.876294	-1.46245	0.423798	0.594921	0.231668	1.52775	Raw	-0.574242	0.19072	-3.01091	0.0395148	0.86	0.808067	0.00445782	1.53082	4	0	0.821168	1.46052	3	0	0.691412
SGLT2 inhibition	10833_64_HHIP_HHIP	Weighted mode	5	-0.529533	0.461294	0.314983	0.962483	-1.43367	0.374604	0.58888	0.238432	1.45442	Raw	-0.574242	0.19072	-3.01091	0.0395148	0.86	0.808067	0.00445782	1.53082	4	0	0.821168	1.46052	3	0	0.691412
SGLT2 inhibition	10835_25_A4GNT_A4GCT	Inverse variance weighted (fixed effects)	5	0.0863734	0.287866	0.764141	0.862712	-0.477844	0.650591	1.09021	0.620119	1.91667	Raw	0.0863734	0.114232	0.75612	0.491664	0.956	0.838647	0.00376243	0.62988	4	0	0.959686	0.580645	3	0	0.900849
SGLT2 inhibition	10835_25_A4GNT_A4GCT	MR Egger	5	-0.207989	1.3575	0.887954	0.999923	-2.86869	2.45271	0.812216	0.0567735	11.6198	Raw	0.0863734	0.114232	0.75612	0.491664	0.956	0.838647	0.00376243	0.62988	4	0	0.959686	0.580645	3	0	0.900849
SGLT2 inhibition	10835_25_A4GNT_A4GCT	Weighted median	5	0.0484451	0.356544	0.891921	0.964348	-0.650381	0.747271	1.04964	0.521847	2.11123	Raw	0.0863734	0.114232	0.75612	0.491664	0.956	0.838647	0.00376243	0.62988	4	0	0.959686	0.580645	3	0	0.900849
SGLT2 inhibition	10835_25_A4GNT_A4GCT	Simple mode	5	0.0403532	0.450277	0.932898	0.984114	-0.842189	0.922895	1.04118	0.430766	2.51657	Raw	0.0863734	0.114232	0.75612	0.491664	0.956	0.838647	0.00376243	0.62988	4	0	0.959686	0.580645	3	0	0.900849
SGLT2 inhibition	10835_25_A4GNT_A4GCT	Weighted mode	5	0.0630698	0.403731	0.883429	0.986401	-0.728244	0.854383	1.0651	0.482756	2.34992	Raw	0.0863734	0.114232	0.75612	0.491664	0.956	0.838647	0.00376243	0.62988	4	0	0.959686	0.580645	3	0	0.900849
SGLT2 inhibition	10842_7_GCNT4_GCNT4	Inverse variance weighted (fixed effects)	5	-0.244662	0.30542	0.423093	0.609329	-0.843286	0.353962	0.782969	0.430294	1.4247	Raw	-0.244662	0.0492801	-4.96472	0.00768026	0.998	0.892684	-0.00250108	0.104138	4	0	0.998691	0.0826214	3	0	0.993838
SGLT2 inhibition	10842_7_GCNT4_GCNT4	MR Egger	5	-0.0483549	1.3727	0.974112	0.999923	-2.73886	2.64215	0.952796	0.0646442	14.0433	Raw	-0.244662	0.0492801	-4.96472	0.00768026	0.998	0.892684	-0.00250108	0.104138	4	0	0.998691	0.0826214	3	0	0.993838
SGLT2 inhibition	10842_7_GCNT4_GCNT4	Weighted median	5	-0.217951	0.371191	0.557092	0.811875	-0.945485	0.509583	0.804165	0.388491	1.6646	Raw	-0.244662	0.0492801	-4.96472	0.00768026	0.998	0.892684	-0.00250108	0.104138	4	0	0.998691	0.0826214	3	0	0.993838
SGLT2 inhibition	10842_7_GCNT4_GCNT4	Simple mode	5	-0.211488	0.487387	0.686724	0.929948	-1.16677	0.743791	0.809379	0.311372	2.1039	Raw	-0.244662	0.0492801	-4.96472	0.00768026	0.998	0.892684	-0.00250108	0.104138	4	0	0.998691	0.0826214	3	0	0.993838
SGLT2 inhibition	10842_7_GCNT4_GCNT4	Weighted mode	5	-0.206856	0.457671	0.674712	0.962523	-1.10389	0.69018	0.813137	0.331578	1.99407	Raw	-0.244662	0.0492801	-4.96472	0.00768026	0.998	0.892684	-0.00250108	0.104138	4	0	0.998691	0.0826214	3	0	0.993838
SGLT2 inhibition	10847_1_SIGLEC15_SIG15	Inverse variance weighted (fixed effects)	5	-0.344782	0.307755	0.262581	0.460462	-0.947982	0.258419	0.708375	0.387522	1.29488	Raw	-0.344782	0.154712	-2.22854	0.0897567	0.928	0.783632	-0.00515931	1.01087	4	0	0.908143	0.920761	3	0	0.820415
SGLT2 inhibition	10847_1_SIGLEC15_SIG15	MR Egger	5	0.0601511	1.38358	0.968055	0.999923	-2.65167	2.77197	1.062	0.0705333	15.9902	Raw	-0.344782	0.154712	-2.22854	0.0897567	0.928	0.783632	-0.00515931	1.01087	4	0	0.908143	0.920761	3	0	0.820415
SGLT2 inhibition	10847_1_SIGLEC15_SIG15	Weighted median	5	-0.287647	0.38336	0.453056	0.755813	-1.03903	0.463739	0.750026	0.353797	1.59001	Raw	-0.344782	0.154712	-2.22854	0.0897567	0.928	0.783632	-0.00515931	1.01087	4	0	0.908143	0.920761	3	0	0.820415
SGLT2 inhibition	10847_1_SIGLEC15_SIG15	Simple mode	5	-0.240709	0.505054	0.658514	0.922551	-1.23062	0.749197	0.78607	0.292113	2.1153	Raw	-0.344782	0.154712	-2.22854	0.0897567	0.928	0.783632	-0.00515931	1.01087	4	0	0.908143	0.920761	3	0	0.820415
SGLT2 inhibition	10847_1_SIGLEC15_SIG15	Weighted mode	5	-0.240709	0.464825	0.631887	0.962483	-1.15177	0.670348	0.78607	0.316078	1.95492	Raw	-0.344782	0.154712	-2.22854	0.0897567	0.928	0.783632	-0.00515931	1.01087	4	0	0.908143	0.920761	3	0	0.820415
SGLT2 inhibition	10848_137_BTNL3_BTNL3	Inverse variance weighted (fixed effects)	5	-0.687126	0.302247	0.0230025	0.102129	-1.27953	-0.0947222	0.50302	0.278168	0.909626	Raw	-0.687126	0.0850926	-8.07504	0.00127769	0.987	0.722124	-0.00667457	0.317044	4	0	0.988687	0.164413	3	0	0.983119
SGLT2 inhibition	10848_137_BTNL3_BTNL3	MR Egger	5	-0.163895	1.37296	0.912525	0.999923	-2.8549	2.52711	0.848831	0.0575613	12.5173	Raw	-0.687126	0.0850926	-8.07504	0.00127769	0.987	0.722124	-0.00667457	0.317044	4	0	0.988687	0.164413	3	0	0.983119
SGLT2 inhibition	10848_137_BTNL3_BTNL3	Weighted median	5	-0.649761	0.363319	0.0737111	0.421782	-1.36187	0.0623446	0.522171	0.256182	1.06433	Raw	-0.687126	0.0850926	-8.07504	0.00127769	0.987	0.722124	-0.00667457	0.317044	4	0	0.988687	0.164413	3	0	0.983119
SGLT2 inhibition	10848_137_BTNL3_BTNL3	Simple mode	5	-0.635153	0.439747	0.222139	0.876294	-1.49706	0.226751	0.529854	0.223788	1.25452	Raw	-0.687126	0.0850926	-8.07504	0.00127769	0.987	0.722124	-0.00667457	0.317044	4	0	0.988687	0.164413	3	0	0.983119
SGLT2 inhibition	10848_137_BTNL3_BTNL3	Weighted mode	5	-0.616848	0.453356	0.245253	0.962483	-1.50543	0.27173	0.539643	0.221923	1.31223	Raw	-0.687126	0.0850926	-8.07504	0.00127769	0.987	0.722124	-0.00667457	0.317044	4	0	0.988687	0.164413	3	0	0.983119
SGLT2 inhibition	10851_77_EBI3_IL27B	Inverse variance weighted (fixed effects)	5	0.287187	0.282099	0.30866	0.508006	-0.265726	0.840101	1.33267	0.766649	2.3166	Raw	0.287187	0.153953	1.86542	0.135548	0.893	0.821031	-0.00408834	1.19134	4	0	0.879522	1.13046	3	0	0.769726
SGLT2 inhibition	10851_77_EBI3_IL27B	MR Egger	5	0.605162	1.31923	0.677624	0.999923	-1.98052	3.19084	1.83155	0.137997	24.309	Raw	0.287187	0.153953	1.86542	0.135548	0.893	0.821031	-0.00408834	1.19134	4	0	0.879522	1.13046	3	0	0.769726
SGLT2 inhibition	10851_77_EBI3_IL27B	Weighted median	5	0.321014	0.342107	0.348067	0.676242	-0.349515	0.991543	1.37853	0.70503	2.69539	Raw	0.287187	0.153953	1.86542	0.135548	0.893	0.821031	-0.00408834	1.19134	4	0	0.879522	1.13046	3	0	0.769726
SGLT2 inhibition	10851_77_EBI3_IL27B	Simple mode	5	0.109579	0.489959	0.833989	0.962594	-0.85074	1.0699	1.11581	0.427099	2.91508	Raw	0.287187	0.153953	1.86542	0.135548	0.893	0.821031	-0.00408834	1.19134	4	0	0.879522	1.13046	3	0	0.769726
SGLT2 inhibition	10851_77_EBI3_IL27B	Weighted mode	5	0.37055	0.430002	0.437427	0.962483	-0.472254	1.21335	1.44853	0.623595	3.36475	Raw	0.287187	0.153953	1.86542	0.135548	0.893	0.821031	-0.00408834	1.19134	4	0	0.879522	1.13046	3	0	0.769726
SGLT2 inhibition	10852_114_HNRNPDL_HNRDL	Inverse variance weighted (fixed effects)	5	-0.763293	0.302609	0.0116567	0.0705917	-1.35641	-0.170179	0.466129	0.257585	0.843514	Raw	-0.763293	0.206209	-3.70155	0.0208072	0.82	0.385908	-0.0173611	1.85742	4	0	0.761961	0.832477	3	0	0.841684
SGLT2 inhibition	10852_114_HNRNPDL_HNRDL	MR Egger	5	0.59717	1.37746	0.693911	0.999923	-2.10264	3.29698	1.81697	0.122133	27.0309	Raw	-0.763293	0.206209	-3.70155	0.0208072	0.82	0.385908	-0.0173611	1.85742	4	0	0.761961	0.832477	3	0	0.841684
SGLT2 inhibition	10852_114_HNRNPDL_HNRDL	Weighted median	5	-0.615929	0.387422	0.111876	0.472998	-1.37528	0.143418	0.540139	0.25277	1.15421	Raw	-0.763293	0.206209	-3.70155	0.0208072	0.82	0.385908	-0.0173611	1.85742	4	0	0.761961	0.832477	3	0	0.841684
SGLT2 inhibition	10852_114_HNRNPDL_HNRDL	Simple mode	5	-0.614107	0.446458	0.240977	0.876294	-1.48916	0.26095	0.541124	0.225561	1.29816	Raw	-0.763293	0.206209	-3.70155	0.0208072	0.82	0.385908	-0.0173611	1.85742	4	0	0.761961	0.832477	3	0	0.841684
SGLT2 inhibition	10852_114_HNRNPDL_HNRDL	Weighted mode	5	-0.574923	0.447177	0.267941	0.962483	-1.45139	0.301545	0.562748	0.234244	1.35195	Raw	-0.763293	0.206209	-3.70155	0.0208072	0.82	0.385908	-0.0173611	1.85742	4	0	0.761961	0.832477	3	0	0.841684
SGLT2 inhibition	10866_60_SMEK1_P4R3A	Inverse variance weighted (fixed effects)	5	-0.234586	0.30935	0.448261	0.631217	-0.840912	0.371741	0.790898	0.431317	1.45026	Raw	-0.234586	0.339555	-0.690861	0.527653	0.405	0.217454	-0.0271449	4.81926	4	16.9997	0.30635	2.39661	3	0	0.494265
SGLT2 inhibition	10866_60_SMEK1_P4R3A	MR Egger	5	1.89735	1.40421	0.269502	0.999923	-0.854901	4.6496	6.6682	0.425325	104.543	Raw	-0.234586	0.339555	-0.690861	0.527653	0.405	0.217454	-0.0271449	4.81926	4	16.9997	0.30635	2.39661	3	0	0.494265
SGLT2 inhibition	10866_60_SMEK1_P4R3A	Weighted median	5	0.0867157	0.381703	0.820283	0.935538	-0.661423	0.834854	1.09059	0.516116	2.30448	Raw	-0.234586	0.339555	-0.690861	0.527653	0.405	0.217454	-0.0271449	4.81926	4	16.9997	0.30635	2.39661	3	0	0.494265
SGLT2 inhibition	10866_60_SMEK1_P4R3A	Simple mode	5	0.184808	0.52474	0.742468	0.941395	-0.843682	1.2133	1.20299	0.430124	3.36456	Raw	-0.234586	0.339555	-0.690861	0.527653	0.405	0.217454	-0.0271449	4.81926	4	16.9997	0.30635	2.39661	3	0	0.494265
SGLT2 inhibition	10866_60_SMEK1_P4R3A	Weighted mode	5	0.14638	0.429521	0.750402	0.969045	-0.695481	0.988241	1.15764	0.498835	2.68651	Raw	-0.234586	0.339555	-0.690861	0.527653	0.405	0.217454	-0.0271449	4.81926	4	16.9997	0.30635	2.39661	3	0	0.494265
SGLT2 inhibition	10876_300_BRAT1_BRAT1	Inverse variance weighted (fixed effects)	5	-0.289838	0.300544	0.334857	0.533647	-0.878905	0.299229	0.748385	0.415237	1.34882	Raw	-0.289838	0.313262	-0.925225	0.407215	0.437	0.232448	-0.0253384	4.3457	4	7.95494	0.361238	2.11884	3	0	0.548111
SGLT2 inhibition	10876_300_BRAT1_BRAT1	MR Egger	5	1.69835	1.36581	0.302009	0.999923	-0.978629	4.37533	5.46494	0.375826	79.4665	Raw	-0.289838	0.313262	-0.925225	0.407215	0.437	0.232448	-0.0253384	4.3457	4	7.95494	0.361238	2.11884	3	0	0.548111
SGLT2 inhibition	10876_300_BRAT1_BRAT1	Weighted median	5	-0.217406	0.391338	0.578521	0.825079	-0.98443	0.549617	0.804603	0.373652	1.73259	Raw	-0.289838	0.313262	-0.925225	0.407215	0.437	0.232448	-0.0253384	4.3457	4	7.95494	0.361238	2.11884	3	0	0.548111
SGLT2 inhibition	10876_300_BRAT1_BRAT1	Simple mode	5	-0.381895	0.561785	0.533945	0.898744	-1.48299	0.719205	0.682567	0.226957	2.0528	Raw	-0.289838	0.313262	-0.925225	0.407215	0.437	0.232448	-0.0253384	4.3457	4	7.95494	0.361238	2.11884	3	0	0.548111
SGLT2 inhibition	10876_300_BRAT1_BRAT1	Weighted mode	5	-0.146356	0.493559	0.781583	0.971173	-1.11373	0.82102	0.86385	0.328331	2.27282	Raw	-0.289838	0.313262	-0.925225	0.407215	0.437	0.232448	-0.0253384	4.3457	4	7.95494	0.361238	2.11884	3	0	0.548111
SGLT2 inhibition	10880_38_FAM163B_F163B	Inverse variance weighted (fixed effects)	5	-0.565472	0.301736	0.060922	0.187238	-1.15687	0.0259308	0.568092	0.314468	1.02627	Raw	-0.565472	0.17007	-3.32493	0.0292437	0.903	0.447211	-0.0149133	1.27076	4	0	0.866317	0.509738	3	0	0.916747
SGLT2 inhibition	10880_38_FAM163B_F163B	MR Egger	5	0.602841	1.37282	0.690274	0.999923	-2.08788	3.29356	1.8273	0.123949	26.9387	Raw	-0.565472	0.17007	-3.32493	0.0292437	0.903	0.447211	-0.0149133	1.27076	4	0	0.866317	0.509738	3	0	0.916747
SGLT2 inhibition	10880_38_FAM163B_F163B	Weighted median	5	-0.474987	0.349533	0.174173	0.52928	-1.16007	0.210098	0.621893	0.313463	1.2338	Raw	-0.565472	0.17007	-3.32493	0.0292437	0.903	0.447211	-0.0149133	1.27076	4	0	0.866317	0.509738	3	0	0.916747
SGLT2 inhibition	10880_38_FAM163B_F163B	Simple mode	5	-0.479658	0.448411	0.345016	0.876294	-1.35854	0.399227	0.618995	0.257035	1.49067	Raw	-0.565472	0.17007	-3.32493	0.0292437	0.903	0.447211	-0.0149133	1.27076	4	0	0.866317	0.509738	3	0	0.916747
SGLT2 inhibition	10880_38_FAM163B_F163B	Weighted mode	5	-0.460003	0.450999	0.365415	0.962483	-1.34396	0.423956	0.631282	0.26081	1.52799	Raw	-0.565472	0.17007	-3.32493	0.0292437	0.903	0.447211	-0.0149133	1.27076	4	0	0.866317	0.509738	3	0	0.916747
SGLT2 inhibition	10882_12_DSC1_Desmocollin_1	Inverse variance weighted (fixed effects)	5	-0.450159	0.304697	0.139568	0.313113	-1.04737	0.147046	0.637526	0.350861	1.15841	Raw	-0.450159	0.122678	-3.66944	0.0214017	0.969	0.629071	-0.00918401	0.648422	4	0	0.957534	0.360985	3	0	0.948179
SGLT2 inhibition	10882_12_DSC1_Desmocollin_1	MR Egger	5	0.269764	1.37695	0.857197	0.999923	-2.42905	2.96858	1.30966	0.0881203	19.4643	Raw	-0.450159	0.122678	-3.66944	0.0214017	0.969	0.629071	-0.00918401	0.648422	4	0	0.957534	0.360985	3	0	0.948179
SGLT2 inhibition	10882_12_DSC1_Desmocollin_1	Weighted median	5	-0.414779	0.358394	0.247138	0.603017	-1.11723	0.287672	0.660486	0.327185	1.33332	Raw	-0.450159	0.122678	-3.66944	0.0214017	0.969	0.629071	-0.00918401	0.648422	4	0	0.957534	0.360985	3	0	0.948179
SGLT2 inhibition	10882_12_DSC1_Desmocollin_1	Simple mode	5	-0.427532	0.504963	0.444866	0.877406	-1.41726	0.562195	0.652117	0.242377	1.75452	Raw	-0.450159	0.122678	-3.66944	0.0214017	0.969	0.629071	-0.00918401	0.648422	4	0	0.957534	0.360985	3	0	0.948179
SGLT2 inhibition	10882_12_DSC1_Desmocollin_1	Weighted mode	5	-0.378042	0.460796	0.458056	0.962483	-1.2812	0.525117	0.685201	0.277703	1.69066	Raw	-0.450159	0.122678	-3.66944	0.0214017	0.969	0.629071	-0.00918401	0.648422	4	0	0.957534	0.360985	3	0	0.948179
SGLT2 inhibition	10885_36_C6orf89_CF089	Inverse variance weighted (fixed effects)	5	-0.726677	0.300536	0.0156087	0.0807407	-1.31573	-0.137627	0.483513	0.268279	0.871424	Raw	-0.726677	0.17414	-4.17295	0.0139978	0.894	0.394922	-0.0168654	1.34296	4	0	0.854045	0.361743	3	0	0.948027
SGLT2 inhibition	10885_36_C6orf89_CF089	MR Egger	5	0.596066	1.36874	0.692641	0.999923	-2.08667	3.2788	1.81497	0.124099	26.544	Raw	-0.726677	0.17414	-4.17295	0.0139978	0.894	0.394922	-0.0168654	1.34296	4	0	0.854045	0.361743	3	0	0.948027
SGLT2 inhibition	10885_36_C6orf89_CF089	Weighted median	5	-0.546773	0.374004	0.143757	0.506096	-1.27982	0.186275	0.578815	0.278087	1.20475	Raw	-0.726677	0.17414	-4.17295	0.0139978	0.894	0.394922	-0.0168654	1.34296	4	0	0.854045	0.361743	3	0	0.948027
SGLT2 inhibition	10885_36_C6orf89_CF089	Simple mode	5	-0.565725	0.480691	0.304486	0.876294	-1.50788	0.376429	0.567948	0.221379	1.45707	Raw	-0.726677	0.17414	-4.17295	0.0139978	0.894	0.394922	-0.0168654	1.34296	4	0	0.854045	0.361743	3	0	0.948027
SGLT2 inhibition	10885_36_C6orf89_CF089	Weighted mode	5	-0.532464	0.424539	0.278056	0.962483	-1.36456	0.299633	0.587156	0.255493	1.34936	Raw	-0.726677	0.17414	-4.17295	0.0139978	0.894	0.394922	-0.0168654	1.34296	4	0	0.854045	0.361743	3	0	0.948027
SGLT2 inhibition	10889_2_MRAP2_MRAP2	Inverse variance weighted (fixed effects)	5	-0.271674	0.282131	0.33558	0.533928	-0.824651	0.281303	0.762103	0.438388	1.32486	Raw	-0.271674	0.187635	-1.44789	0.221214	0.801	0.942257	-0.00135092	1.76922	4	0	0.778108	1.76304	3	0	0.623011
SGLT2 inhibition	10889_2_MRAP2_MRAP2	MR Egger	5	-0.165972	1.37311	0.911433	0.999923	-2.85727	2.52533	0.84707	0.0574252	12.495	Raw	-0.271674	0.187635	-1.44789	0.221214	0.801	0.942257	-0.00135092	1.76922	4	0	0.778108	1.76304	3	0	0.623011
SGLT2 inhibition	10889_2_MRAP2_MRAP2	Weighted median	5	-0.156076	0.350849	0.656426	0.861615	-0.843739	0.531588	0.855494	0.430099	1.70163	Raw	-0.271674	0.187635	-1.44789	0.221214	0.801	0.942257	-0.00135092	1.76922	4	0	0.778108	1.76304	3	0	0.623011
SGLT2 inhibition	10889_2_MRAP2_MRAP2	Simple mode	5	-0.0942782	0.466266	0.849629	0.965093	-1.00816	0.819602	0.91003	0.36489	2.2696	Raw	-0.271674	0.187635	-1.44789	0.221214	0.801	0.942257	-0.00135092	1.76922	4	0	0.778108	1.76304	3	0	0.623011
SGLT2 inhibition	10889_2_MRAP2_MRAP2	Weighted mode	5	-0.0485894	0.390152	0.906896	0.98819	-0.813287	0.716108	0.952572	0.443398	2.04645	Raw	-0.271674	0.187635	-1.44789	0.221214	0.801	0.942257	-0.00135092	1.76922	4	0	0.778108	1.76304	3	0	0.623011
SGLT2 inhibition	10890_135_LCTL_LCTL	Inverse variance weighted (fixed effects)	5	-0.291433	0.304868	0.339106	0.536432	-0.888974	0.306108	0.747192	0.411077	1.35813	Raw	-0.291433	0.174548	-1.66965	0.170312	0.861	0.614693	-0.00963477	1.31119	4	0	0.859474	0.997808	3	0	0.801782
SGLT2 inhibition	10890_135_LCTL_LCTL	MR Egger	5	0.465517	1.38611	0.759106	0.999923	-2.25127	3.1823	1.59284	0.105266	24.1021	Raw	-0.291433	0.174548	-1.66965	0.170312	0.861	0.614693	-0.00963477	1.31119	4	0	0.859474	0.997808	3	0	0.801782
SGLT2 inhibition	10890_135_LCTL_LCTL	Weighted median	5	-0.249033	0.369824	0.500704	0.780345	-0.973887	0.475822	0.779555	0.377612	1.60934	Raw	-0.291433	0.174548	-1.66965	0.170312	0.861	0.614693	-0.00963477	1.31119	4	0	0.859474	0.997808	3	0	0.801782
SGLT2 inhibition	10890_135_LCTL_LCTL	Simple mode	5	-0.601025	0.509389	0.30342	0.876294	-1.59943	0.397377	0.548249	0.202012	1.48792	Raw	-0.291433	0.174548	-1.66965	0.170312	0.861	0.614693	-0.00963477	1.31119	4	0	0.859474	0.997808	3	0	0.801782
SGLT2 inhibition	10890_135_LCTL_LCTL	Weighted mode	5	-0.122987	0.451523	0.79881	0.974682	-1.00797	0.761999	0.884275	0.364958	2.14255	Raw	-0.291433	0.174548	-1.66965	0.170312	0.861	0.614693	-0.00963477	1.31119	4	0	0.859474	0.997808	3	0	0.801782
SGLT2 inhibition	10892_8_OSMR_OSMR	Inverse variance weighted (fixed effects)	5	-0.36397	0.300589	0.22595	0.41856	-0.953124	0.225184	0.694912	0.385535	1.25255	Raw	-0.36397	0.170723	-2.13194	0.0999897	0.861	0.965133	0.000812928	1.29032	4	0	0.863016	1.28807	3	0	0.731969
SGLT2 inhibition	10892_8_OSMR_OSMR	MR Egger	5	-0.427673	1.37563	0.776231	0.999923	-3.1239	2.26855	0.652025	0.0439853	9.66541	Raw	-0.36397	0.170723	-2.13194	0.0999897	0.861	0.965133	0.000812928	1.29032	4	0	0.863016	1.28807	3	0	0.731969
SGLT2 inhibition	10892_8_OSMR_OSMR	Weighted median	5	-0.31726	0.370485	0.391811	0.70946	-1.04341	0.40889	0.728141	0.352252	1.50515	Raw	-0.36397	0.170723	-2.13194	0.0999897	0.861	0.965133	0.000812928	1.29032	4	0	0.863016	1.28807	3	0	0.731969
SGLT2 inhibition	10892_8_OSMR_OSMR	Simple mode	5	-0.163807	0.481603	0.750871	0.9435	-1.10775	0.780134	0.848906	0.330302	2.18177	Raw	-0.36397	0.170723	-2.13194	0.0999897	0.861	0.965133	0.000812928	1.29032	4	0	0.863016	1.28807	3	0	0.731969
SGLT2 inhibition	10892_8_OSMR_OSMR	Weighted mode	5	-0.129485	0.481519	0.8013	0.974682	-1.07326	0.814292	0.878548	0.341892	2.25758	Raw	-0.36397	0.170723	-2.13194	0.0999897	0.861	0.965133	0.000812928	1.29032	4	0	0.863016	1.28807	3	0	0.731969
SGLT2 inhibition	10895_28_TMPRSS11B_TM11B	Inverse variance weighted (fixed effects)	5	-0.159266	0.289936	0.58279	0.738443	-0.727542	0.409009	0.852769	0.483095	1.50533	Raw	-0.159266	0.144981	-1.09853	0.333654	0.909	0.84613	0.00352039	1.00018	4	0	0.909769	0.955496	3	0	0.812019
SGLT2 inhibition	10895_28_TMPRSS11B_TM11B	MR Egger	5	-0.432641	1.32534	0.765541	0.999923	-3.03031	2.16503	0.648793	0.0483006	8.71486	Raw	-0.159266	0.144981	-1.09853	0.333654	0.909	0.84613	0.00352039	1.00018	4	0	0.909769	0.955496	3	0	0.812019
SGLT2 inhibition	10895_28_TMPRSS11B_TM11B	Weighted median	5	-0.144496	0.36226	0.689986	0.877349	-0.854527	0.565534	0.865458	0.425485	1.76039	Raw	-0.159266	0.144981	-1.09853	0.333654	0.909	0.84613	0.00352039	1.00018	4	0	0.909769	0.955496	3	0	0.812019
SGLT2 inhibition	10895_28_TMPRSS11B_TM11B	Simple mode	5	-0.113873	0.442076	0.809435	0.958257	-0.980341	0.752596	0.892371	0.375183	2.1225	Raw	-0.159266	0.144981	-1.09853	0.333654	0.909	0.84613	0.00352039	1.00018	4	0	0.909769	0.955496	3	0	0.812019
SGLT2 inhibition	10895_28_TMPRSS11B_TM11B	Weighted mode	5	-0.0656721	0.470926	0.895832	0.986401	-0.988686	0.857342	0.936438	0.372065	2.35689	Raw	-0.159266	0.144981	-1.09853	0.333654	0.909	0.84613	0.00352039	1.00018	4	0	0.909769	0.955496	3	0	0.812019
SGLT2 inhibition	10900_272_STMN2_STMN2	Inverse variance weighted (fixed effects)	5	-1.17205	0.304313	0.000117416	0.00977574	-1.7685	-0.575595	0.309732	0.170589	0.56237	Raw	-1.17205	0.185686	-6.31199	0.00322179	0.852	0.363573	-0.0184422	1.48929	4	0	0.828538	0.347244	3	0	0.950912
SGLT2 inhibition	10900_272_STMN2_STMN2	MR Egger	5	0.272913	1.38594	0.856479	0.999923	-2.44353	2.98936	1.31379	0.0868536	19.8729	Raw	-1.17205	0.185686	-6.31199	0.00322179	0.852	0.363573	-0.0184422	1.48929	4	0	0.828538	0.347244	3	0	0.950912
SGLT2 inhibition	10900_272_STMN2_STMN2	Weighted median	5	-1.03707	0.412969	0.0120305	0.373338	-1.84649	-0.227649	0.354493	0.157791	0.796404	Raw	-1.17205	0.185686	-6.31199	0.00322179	0.852	0.363573	-0.0184422	1.48929	4	0	0.828538	0.347244	3	0	0.950912
SGLT2 inhibition	10900_272_STMN2_STMN2	Simple mode	5	-1.06204	0.527401	0.114314	0.876294	-2.09574	-0.028329	0.345751	0.122979	0.972069	Raw	-1.17205	0.185686	-6.31199	0.00322179	0.852	0.363573	-0.0184422	1.48929	4	0	0.828538	0.347244	3	0	0.950912
SGLT2 inhibition	10900_272_STMN2_STMN2	Weighted mode	5	-0.96831	0.416368	0.0806389	0.962483	-1.78439	-0.152229	0.379724	0.167899	0.858792	Raw	-1.17205	0.185686	-6.31199	0.00322179	0.852	0.363573	-0.0184422	1.48929	4	0	0.828538	0.347244	3	0	0.950912
SGLT2 inhibition	10902_53_ASPRV1_APRV1	Inverse variance weighted (multiplicative random effects)	5	-0.930178	0.424134	0.0282985	0.216955	-1.76148	-0.0988752	0.394484	0.17179	0.905856	Raw	-0.930178	0.424134	-2.19312	0.0933661	0.217	0.616024	0.0145736	7.39702	4	45.9242	0.116337	6.7024	3	55.2399	0.0820132
SGLT2 inhibition	10902_53_ASPRV1_APRV1	MR Egger	5	-2.0729	2.10173	0.396713	0.999923	-6.19229	2.04649	0.12582	0.00204515	7.74065	Raw	-0.930178	0.424134	-2.19312	0.0933661	0.217	0.616024	0.0145736	7.39702	4	45.9242	0.116337	6.7024	3	55.2399	0.0820132
SGLT2 inhibition	10902_53_ASPRV1_APRV1	Weighted median	5	-1.01165	0.440895	0.0217595	0.373338	-1.87581	-0.147497	0.363618	0.153231	0.862865	Raw	-0.930178	0.424134	-2.19312	0.0933661	0.217	0.616024	0.0145736	7.39702	4	45.9242	0.116337	6.7024	3	55.2399	0.0820132
SGLT2 inhibition	10902_53_ASPRV1_APRV1	Simple mode	5	-0.945185	0.663858	0.227612	0.876294	-2.24635	0.355977	0.388608	0.105785	1.42758	Raw	-0.930178	0.424134	-2.19312	0.0933661	0.217	0.616024	0.0145736	7.39702	4	45.9242	0.116337	6.7024	3	55.2399	0.0820132
SGLT2 inhibition	10902_53_ASPRV1_APRV1	Weighted mode	5	-0.974863	0.519462	0.133794	0.962483	-1.99301	0.0432821	0.377244	0.136285	1.04423	Raw	-0.930178	0.424134	-2.19312	0.0933661	0.217	0.616024	0.0145736	7.39702	4	45.9242	0.116337	6.7024	3	55.2399	0.0820132
SGLT2 inhibition	10903_50_STX8_STX8	Inverse variance weighted (fixed effects)	5	-0.58884	0.3011	0.0505091	0.166148	-1.179	0.00131658	0.554971	0.307587	1.00132	Raw	-0.58884	0.160122	-3.67744	0.0212517	0.907	0.531825	-0.0120255	1.13121	4	0	0.88929	0.634723	3	0	0.888439
SGLT2 inhibition	10903_50_STX8_STX8	MR Egger	5	0.354715	1.37254	0.812786	0.999923	-2.33547	3.0449	1.42577	0.0967654	21.0078	Raw	-0.58884	0.160122	-3.67744	0.0212517	0.907	0.531825	-0.0120255	1.13121	4	0	0.88929	0.634723	3	0	0.888439
SGLT2 inhibition	10903_50_STX8_STX8	Weighted median	5	-0.490465	0.380445	0.197333	0.551362	-1.23614	0.255207	0.612342	0.290504	1.29073	Raw	-0.58884	0.160122	-3.67744	0.0212517	0.907	0.531825	-0.0120255	1.13121	4	0	0.88929	0.634723	3	0	0.888439
SGLT2 inhibition	10903_50_STX8_STX8	Simple mode	5	-0.75005	0.473793	0.188573	0.876294	-1.67869	0.178585	0.472343	0.186619	1.19552	Raw	-0.58884	0.160122	-3.67744	0.0212517	0.907	0.531825	-0.0120255	1.13121	4	0	0.88929	0.634723	3	0	0.888439
SGLT2 inhibition	10903_50_STX8_STX8	Weighted mode	5	-0.387021	0.475034	0.460957	0.962483	-1.31809	0.544046	0.679077	0.267646	1.72296	Raw	-0.58884	0.160122	-3.67744	0.0212517	0.907	0.531825	-0.0120255	1.13121	4	0	0.88929	0.634723	3	0	0.888439
SGLT2 inhibition	10907_116_NTM_NTRI	Inverse variance weighted (fixed effects)	5	0.172306	0.319363	0.589521	0.743767	-0.453646	0.798258	1.18804	0.635308	2.22167	Raw	0.172306	0.151029	1.14088	0.317586	0.923	0.575951	-0.0113953	0.894558	4	0	0.92534	0.503213	3	0	0.918185
SGLT2 inhibition	10907_116_NTM_NTRI	MR Egger	5	1.06463	1.46172	0.519108	0.999923	-1.80034	3.9296	2.89977	0.165242	50.8868	Raw	0.172306	0.151029	1.14088	0.317586	0.923	0.575951	-0.0113953	0.894558	4	0	0.92534	0.503213	3	0	0.918185
SGLT2 inhibition	10907_116_NTM_NTRI	Weighted median	5	0.270029	0.397077	0.496478	0.778957	-0.508242	1.0483	1.31	0.601552	2.8528	Raw	0.172306	0.151029	1.14088	0.317586	0.923	0.575951	-0.0113953	0.894558	4	0	0.92534	0.503213	3	0	0.918185
SGLT2 inhibition	10907_116_NTM_NTRI	Simple mode	5	0.25717	0.49275	0.629301	0.920157	-0.708619	1.22296	1.29327	0.492324	3.39723	Raw	0.172306	0.151029	1.14088	0.317586	0.923	0.575951	-0.0113953	0.894558	4	0	0.92534	0.503213	3	0	0.918185
SGLT2 inhibition	10907_116_NTM_NTRI	Weighted mode	5	0.324832	0.489039	0.542878	0.962483	-0.633684	1.28335	1.3838	0.530634	3.6087	Raw	0.172306	0.151029	1.14088	0.317586	0.923	0.575951	-0.0113953	0.894558	4	0	0.92534	0.503213	3	0	0.918185
SGLT2 inhibition	10908_2_GALNT13_GLT13	Inverse variance weighted (fixed effects)	5	-0.0425994	0.307342	0.889762	0.938465	-0.644989	0.559791	0.958295	0.524668	1.75031	Raw	-0.0425994	0.18679	-0.22806	0.830783	0.797	0.660978	-0.00852028	1.47749	4	0	0.830621	1.24241	3	0	0.742853
SGLT2 inhibition	10908_2_GALNT13_GLT13	MR Egger	5	0.624784	1.41035	0.687764	0.999923	-2.13951	3.38908	1.86784	0.117713	29.6385	Raw	-0.0425994	0.18679	-0.22806	0.830783	0.797	0.660978	-0.00852028	1.47749	4	0	0.830621	1.24241	3	0	0.742853
SGLT2 inhibition	10908_2_GALNT13_GLT13	Weighted median	5	0.010903	0.383251	0.977304	0.994209	-0.740269	0.762075	1.01096	0.476986	2.14272	Raw	-0.0425994	0.18679	-0.22806	0.830783	0.797	0.660978	-0.00852028	1.47749	4	0	0.830621	1.24241	3	0	0.742853
SGLT2 inhibition	10908_2_GALNT13_GLT13	Simple mode	5	-0.346527	0.471431	0.503077	0.892972	-1.27053	0.577478	0.70714	0.280682	1.78154	Raw	-0.0425994	0.18679	-0.22806	0.830783	0.797	0.660978	-0.00852028	1.47749	4	0	0.830621	1.24241	3	0	0.742853
SGLT2 inhibition	10908_2_GALNT13_GLT13	Weighted mode	5	0.297429	0.500599	0.584388	0.962483	-0.683745	1.2786	1.34639	0.504723	3.59162	Raw	-0.0425994	0.18679	-0.22806	0.830783	0.797	0.660978	-0.00852028	1.47749	4	0	0.830621	1.24241	3	0	0.742853
SGLT2 inhibition	10910_6_CEACAM4_CEAM4	Inverse variance weighted (fixed effects)	5	-0.0853186	0.294592	0.77211	0.86854	-0.662718	0.492081	0.91822	0.515448	1.63572	Raw	-0.0853186	0.147567	-0.578168	0.59414	0.927	0.784221	0.00500226	1.00369	4	0	0.909236	0.914086	3	0	0.822027
SGLT2 inhibition	10910_6_CEACAM4_CEAM4	MR Egger	5	-0.476645	1.34008	0.745618	0.999923	-3.10321	2.14992	0.620863	0.044905	8.58415	Raw	-0.0853186	0.147567	-0.578168	0.59414	0.927	0.784221	0.00500226	1.00369	4	0	0.909236	0.914086	3	0	0.822027
SGLT2 inhibition	10910_6_CEACAM4_CEAM4	Weighted median	5	-0.017527	0.361744	0.961357	0.988473	-0.726546	0.691492	0.982626	0.483577	1.99669	Raw	-0.0853186	0.147567	-0.578168	0.59414	0.927	0.784221	0.00500226	1.00369	4	0	0.909236	0.914086	3	0	0.822027
SGLT2 inhibition	10910_6_CEACAM4_CEAM4	Simple mode	5	0.112379	0.500465	0.833334	0.962594	-0.868532	1.09329	1.11894	0.419567	2.98407	Raw	-0.0853186	0.147567	-0.578168	0.59414	0.927	0.784221	0.00500226	1.00369	4	0	0.909236	0.914086	3	0	0.822027
SGLT2 inhibition	10910_6_CEACAM4_CEAM4	Weighted mode	5	0.0262414	0.443881	0.955694	0.996589	-0.843765	0.896248	1.02659	0.430088	2.45039	Raw	-0.0853186	0.147567	-0.578168	0.59414	0.927	0.784221	0.00500226	1.00369	4	0	0.909236	0.914086	3	0	0.822027
SGLT2 inhibition	10916_44_PLA2R1_PLA2R	Inverse variance weighted (fixed effects)	5	0.275952	0.253726	0.276772	0.474591	-0.22135	0.773255	1.31778	0.801436	2.16681	Raw	0.275952	0.278645	0.990336	0.37807	0.341	0.585039	0.0106153	4.82429	4	17.0863	0.305806	4.29215	3	30.105	0.231596
SGLT2 inhibition	10916_44_PLA2R1_PLA2R	MR Egger	5	-0.556423	1.39818	0.717286	0.999923	-3.29686	2.18401	0.573256	0.0369993	8.88186	Raw	0.275952	0.278645	0.990336	0.37807	0.341	0.585039	0.0106153	4.82429	4	17.0863	0.305806	4.29215	3	30.105	0.231596
SGLT2 inhibition	10916_44_PLA2R1_PLA2R	Weighted median	5	0.253387	0.348992	0.467806	0.763008	-0.430637	0.937412	1.28838	0.650095	2.55336	Raw	0.275952	0.278645	0.990336	0.37807	0.341	0.585039	0.0106153	4.82429	4	17.0863	0.305806	4.29215	3	30.105	0.231596
SGLT2 inhibition	10916_44_PLA2R1_PLA2R	Simple mode	5	0.216516	0.474082	0.671583	0.923199	-0.712685	1.14572	1.24174	0.490326	3.1447	Raw	0.275952	0.278645	0.990336	0.37807	0.341	0.585039	0.0106153	4.82429	4	17.0863	0.305806	4.29215	3	30.105	0.231596
SGLT2 inhibition	10916_44_PLA2R1_PLA2R	Weighted mode	5	0.371145	0.437054	0.443607	0.962483	-0.48548	1.22777	1.44939	0.615402	3.41361	Raw	0.275952	0.278645	0.990336	0.37807	0.341	0.585039	0.0106153	4.82429	4	17.0863	0.305806	4.29215	3	30.105	0.231596
SGLT2 inhibition	10917_40_GNGT2_GBGT2	Inverse variance weighted (fixed effects)	5	0.145454	0.298008	0.625488	0.768267	-0.438642	0.72955	1.15656	0.644912	2.07415	Raw	0.145454	0.199666	0.728489	0.506673	0.823	0.75366	-0.00572694	1.7956	4	0	0.773287	1.67738	3	0	0.641974
SGLT2 inhibition	10917_40_GNGT2_GBGT2	MR Egger	5	0.595407	1.34214	0.687359	0.999923	-2.03519	3.226	1.81377	0.130656	25.1788	Raw	0.145454	0.199666	0.728489	0.506673	0.823	0.75366	-0.00572694	1.7956	4	0	0.773287	1.67738	3	0	0.641974
SGLT2 inhibition	10917_40_GNGT2_GBGT2	Weighted median	5	0.181024	0.358204	0.613302	0.839797	-0.521056	0.883104	1.19844	0.593893	2.4184	Raw	0.145454	0.199666	0.728489	0.506673	0.823	0.75366	-0.00572694	1.7956	4	0	0.773287	1.67738	3	0	0.641974
SGLT2 inhibition	10917_40_GNGT2_GBGT2	Simple mode	5	-0.107568	0.484892	0.835305	0.963053	-1.05796	0.84282	0.898015	0.347165	2.32291	Raw	0.145454	0.199666	0.728489	0.506673	0.823	0.75366	-0.00572694	1.7956	4	0	0.773287	1.67738	3	0	0.641974
SGLT2 inhibition	10917_40_GNGT2_GBGT2	Weighted mode	5	0.210518	0.445096	0.660887	0.962523	-0.661871	1.08291	1.23432	0.515885	2.95325	Raw	0.145454	0.199666	0.728489	0.506673	0.823	0.75366	-0.00572694	1.7956	4	0	0.773287	1.67738	3	0	0.641974
SGLT2 inhibition	10924_258_CYB5D2_NEUFC	Inverse variance weighted (fixed effects)	5	-0.42626	0.299629	0.154846	0.334014	-1.01353	0.161014	0.652947	0.362934	1.1747	Raw	-0.42626	0.239158	-1.78233	0.149278	0.603	0.63623	-0.00894651	2.54837	4	0	0.635996	2.27329	3	0	0.517658
SGLT2 inhibition	10924_258_CYB5D2_NEUFC	MR Egger	5	0.274171	1.36867	0.854042	0.999923	-2.40842	2.95676	1.31544	0.0899572	19.2356	Raw	-0.42626	0.239158	-1.78233	0.149278	0.603	0.63623	-0.00894651	2.54837	4	0	0.635996	2.27329	3	0	0.517658
SGLT2 inhibition	10924_258_CYB5D2_NEUFC	Weighted median	5	-0.439694	0.395963	0.266809	0.618244	-1.21578	0.336394	0.644234	0.296478	1.39989	Raw	-0.42626	0.239158	-1.78233	0.149278	0.603	0.63623	-0.00894651	2.54837	4	0	0.635996	2.27329	3	0	0.517658
SGLT2 inhibition	10924_258_CYB5D2_NEUFC	Simple mode	5	-0.628876	0.614656	0.364083	0.876294	-1.8336	0.57585	0.533191	0.159837	1.77864	Raw	-0.42626	0.239158	-1.78233	0.149278	0.603	0.63623	-0.00894651	2.54837	4	0	0.635996	2.27329	3	0	0.517658
SGLT2 inhibition	10924_258_CYB5D2_NEUFC	Weighted mode	5	-0.806274	0.571976	0.231451	0.962483	-1.92735	0.3148	0.446519	0.145534	1.36999	Raw	-0.42626	0.239158	-1.78233	0.149278	0.603	0.63623	-0.00894651	2.54837	4	0	0.635996	2.27329	3	0	0.517658
SGLT2 inhibition	10933_107_CALN1_CABP8	Inverse variance weighted (fixed effects)	5	-0.188187	0.307001	0.539887	0.708467	-0.789909	0.413536	0.82846	0.453886	1.51215	Raw	-0.188187	0.12645	-1.48823	0.210913	0.955	0.752275	0.00593757	0.678604	4	0	0.953941	0.558979	3	0	0.905756
SGLT2 inhibition	10933_107_CALN1_CABP8	MR Egger	5	-0.654324	1.38225	0.66826	0.999923	-3.36354	2.05489	0.519793	0.0346125	7.80599	Raw	-0.188187	0.12645	-1.48823	0.210913	0.955	0.752275	0.00593757	0.678604	4	0	0.953941	0.558979	3	0	0.905756
SGLT2 inhibition	10933_107_CALN1_CABP8	Weighted median	5	-0.139101	0.363614	0.702052	0.882773	-0.851784	0.573582	0.87014	0.426653	1.77461	Raw	-0.188187	0.12645	-1.48823	0.210913	0.955	0.752275	0.00593757	0.678604	4	0	0.953941	0.558979	3	0	0.905756
SGLT2 inhibition	10933_107_CALN1_CABP8	Simple mode	5	0.0540293	0.464726	0.913049	0.979111	-0.856833	0.964892	1.05552	0.424504	2.6245	Raw	-0.188187	0.12645	-1.48823	0.210913	0.955	0.752275	0.00593757	0.678604	4	0	0.953941	0.558979	3	0	0.905756
SGLT2 inhibition	10933_107_CALN1_CABP8	Weighted mode	5	0.0108549	0.453982	0.982069	0.997701	-0.878949	0.900659	1.01091	0.415219	2.46122	Raw	-0.188187	0.12645	-1.48823	0.210913	0.955	0.752275	0.00593757	0.678604	4	0	0.953941	0.558979	3	0	0.905756
SGLT2 inhibition	10938_13_CD58_sLFA_3	Inverse variance weighted (fixed effects)	5	-0.1137	0.297204	0.702042	0.825086	-0.69622	0.46882	0.892526	0.498466	1.59811	Raw	-0.1137	0.0976659	-1.16417	0.309057	0.971	0.98185	0.000394207	0.431953	4	0	0.979778	0.431343	3	0	0.933694
SGLT2 inhibition	10938_13_CD58_sLFA_3	MR Egger	5	-0.145319	1.3145	0.918953	0.999923	-2.72173	2.4311	0.864747	0.0657606	11.3713	Raw	-0.1137	0.0976659	-1.16417	0.309057	0.971	0.98185	0.000394207	0.431953	4	0	0.979778	0.431343	3	0	0.933694
SGLT2 inhibition	10938_13_CD58_sLFA_3	Weighted median	5	0.00484665	0.348016	0.988889	0.996826	-0.677264	0.686957	1.00486	0.508005	1.98766	Raw	-0.1137	0.0976659	-1.16417	0.309057	0.971	0.98185	0.000394207	0.431953	4	0	0.979778	0.431343	3	0	0.933694
SGLT2 inhibition	10938_13_CD58_sLFA_3	Simple mode	5	0.0258129	0.431973	0.955216	0.987496	-0.820855	0.87248	1.02615	0.440055	2.39284	Raw	-0.1137	0.0976659	-1.16417	0.309057	0.971	0.98185	0.000394207	0.431953	4	0	0.979778	0.431343	3	0	0.933694
SGLT2 inhibition	10938_13_CD58_sLFA_3	Weighted mode	5	0.0376434	0.451772	0.937597	0.995308	-0.847829	0.923116	1.03836	0.428344	2.51712	Raw	-0.1137	0.0976659	-1.16417	0.309057	0.971	0.98185	0.000394207	0.431953	4	0	0.979778	0.431343	3	0	0.933694
SGLT2 inhibition	10939_16_PLEKHA4_PKHA4	Inverse variance weighted (fixed effects)	5	-0.248704	0.300607	0.408046	0.596468	-0.837894	0.340486	0.779811	0.432621	1.40563	Raw	-0.248704	0.0707211	-3.51669	0.0245233	0.99	0.822104	-0.00414582	0.22139	4	0	0.994307	0.161258	3	0	0.983587
SGLT2 inhibition	10939_16_PLEKHA4_PKHA4	MR Egger	5	0.0757736	1.35693	0.958979	0.999923	-2.58381	2.73535	1.07872	0.0754862	15.4152	Raw	-0.248704	0.0707211	-3.51669	0.0245233	0.99	0.822104	-0.00414582	0.22139	4	0	0.994307	0.161258	3	0	0.983587
SGLT2 inhibition	10939_16_PLEKHA4_PKHA4	Weighted median	5	-0.30637	0.35754	0.39151	0.70946	-1.00715	0.394409	0.736114	0.365259	1.48351	Raw	-0.248704	0.0707211	-3.51669	0.0245233	0.99	0.822104	-0.00414582	0.22139	4	0	0.994307	0.161258	3	0	0.983587
SGLT2 inhibition	10939_16_PLEKHA4_PKHA4	Simple mode	5	-0.316008	0.48221	0.548029	0.901647	-1.26114	0.629124	0.729053	0.283331	1.87597	Raw	-0.248704	0.0707211	-3.51669	0.0245233	0.99	0.822104	-0.00414582	0.22139	4	0	0.994307	0.161258	3	0	0.983587
SGLT2 inhibition	10939_16_PLEKHA4_PKHA4	Weighted mode	5	-0.0621661	0.447621	0.896256	0.986401	-0.939504	0.815172	0.939727	0.390822	2.25956	Raw	-0.248704	0.0707211	-3.51669	0.0245233	0.99	0.822104	-0.00414582	0.22139	4	0	0.994307	0.161258	3	0	0.983587
SGLT2 inhibition	10940_25_SRL_SRCA	Inverse variance weighted (fixed effects)	5	-0.0572895	0.30878	0.852809	0.918483	-0.662498	0.547919	0.944321	0.515562	1.72965	Raw	-0.0572895	0.182779	-0.313436	0.769613	0.78	0.766571	-0.00575388	1.40157	4	0	0.843923	1.29598	3	0	0.730087
SGLT2 inhibition	10940_25_SRL_SRCA	MR Egger	5	0.393543	1.4214	0.799861	0.999923	-2.3924	3.17949	1.48222	0.0914096	24.0345	Raw	-0.0572895	0.182779	-0.313436	0.769613	0.78	0.766571	-0.00575388	1.40157	4	0	0.843923	1.29598	3	0	0.730087
SGLT2 inhibition	10940_25_SRL_SRCA	Weighted median	5	-0.023365	0.388546	0.952049	0.98543	-0.784916	0.738186	0.976906	0.456158	2.09214	Raw	-0.0572895	0.182779	-0.313436	0.769613	0.78	0.766571	-0.00575388	1.40157	4	0	0.843923	1.29598	3	0	0.730087
SGLT2 inhibition	10940_25_SRL_SRCA	Simple mode	5	-0.0276474	0.519111	0.960079	0.988329	-1.04511	0.989811	0.972731	0.351655	2.69073	Raw	-0.0572895	0.182779	-0.313436	0.769613	0.78	0.766571	-0.00575388	1.40157	4	0	0.843923	1.29598	3	0	0.730087
SGLT2 inhibition	10940_25_SRL_SRCA	Weighted mode	5	0.262414	0.513488	0.636236	0.962483	-0.744023	1.26885	1.30006	0.475198	3.55676	Raw	-0.0572895	0.182779	-0.313436	0.769613	0.78	0.766571	-0.00575388	1.40157	4	0	0.843923	1.29598	3	0	0.730087
SGLT2 inhibition	10945_11_STX6_Syntaxin_6	Inverse variance weighted (fixed effects)	5	-0.943911	0.303264	0.00185508	0.0260436	-1.53831	-0.349513	0.389103	0.214744	0.705031	Raw	-0.943911	0.187762	-5.02718	0.00734809	0.867	0.685476	-0.00768623	1.53332	4	0	0.820724	1.33392	3	0	0.721094
SGLT2 inhibition	10945_11_STX6_Syntaxin_6	MR Egger	5	-0.341689	1.38233	0.820717	0.999923	-3.05106	2.36768	0.710569	0.0473087	10.6726	Raw	-0.943911	0.187762	-5.02718	0.00734809	0.867	0.685476	-0.00768623	1.53332	4	0	0.820724	1.33392	3	0	0.721094
SGLT2 inhibition	10945_11_STX6_Syntaxin_6	Weighted median	5	-0.849114	0.384604	0.0272611	0.373338	-1.60294	-0.0952893	0.427794	0.201304	0.90911	Raw	-0.943911	0.187762	-5.02718	0.00734809	0.867	0.685476	-0.00768623	1.53332	4	0	0.820724	1.33392	3	0	0.721094
SGLT2 inhibition	10945_11_STX6_Syntaxin_6	Simple mode	5	-0.842606	0.493517	0.162946	0.876294	-1.8099	0.124687	0.430587	0.163671	1.13279	Raw	-0.943911	0.187762	-5.02718	0.00734809	0.867	0.685476	-0.00768623	1.53332	4	0	0.820724	1.33392	3	0	0.721094
SGLT2 inhibition	10945_11_STX6_Syntaxin_6	Weighted mode	5	-0.819277	0.45407	0.145509	0.962483	-1.70925	0.0707	0.44075	0.181001	1.07326	Raw	-0.943911	0.187762	-5.02718	0.00734809	0.867	0.685476	-0.00768623	1.53332	4	0	0.820724	1.33392	3	0	0.721094
SGLT2 inhibition	10948_14_PLD3_PLD3	Inverse variance weighted (fixed effects)	5	-0.361993	0.301786	0.230334	0.422452	-0.953494	0.229509	0.696288	0.385392	1.25798	Raw	-0.361993	0.295835	-1.22363	0.288242	0.471	0.861421	-0.00366334	3.8438	4	0	0.427558	3.79808	3	21.0128	0.284109
SGLT2 inhibition	10948_14_PLD3_PLD3	MR Egger	5	-0.0751401	1.54727	0.96432	0.999923	-3.10779	2.95751	0.927614	0.0446995	19.25	Raw	-0.361993	0.295835	-1.22363	0.288242	0.471	0.861421	-0.00366334	3.8438	4	0	0.427558	3.79808	3	21.0128	0.284109
SGLT2 inhibition	10948_14_PLD3_PLD3	Weighted median	5	-0.372263	0.387071	0.336178	0.665732	-1.13092	0.386395	0.689173	0.322735	1.47167	Raw	-0.361993	0.295835	-1.22363	0.288242	0.471	0.861421	-0.00366334	3.8438	4	0	0.427558	3.79808	3	21.0128	0.284109
SGLT2 inhibition	10948_14_PLD3_PLD3	Simple mode	5	-0.357806	0.518195	0.527865	0.898744	-1.37347	0.657856	0.699209	0.253227	1.93065	Raw	-0.361993	0.295835	-1.22363	0.288242	0.471	0.861421	-0.00366334	3.8438	4	0	0.427558	3.79808	3	21.0128	0.284109
SGLT2 inhibition	10948_14_PLD3_PLD3	Weighted mode	5	-0.41179	0.476777	0.43647	0.962483	-1.34627	0.522693	0.662463	0.260208	1.68656	Raw	-0.361993	0.295835	-1.22363	0.288242	0.471	0.861421	-0.00366334	3.8438	4	0	0.427558	3.79808	3	21.0128	0.284109
SGLT2 inhibition	10949_59_RPLP2_RLA2	Inverse variance weighted (fixed effects)	5	-0.27876	0.29668	0.347424	0.543198	-0.860253	0.302733	0.756722	0.423055	1.35355	Raw	-0.27876	0.126394	-2.20548	0.0920889	0.947	0.721296	0.00654468	0.726004	4	0	0.948084	0.572398	3	0	0.902721
SGLT2 inhibition	10949_59_RPLP2_RLA2	MR Egger	5	-0.793593	1.34669	0.597099	0.999923	-3.4331	1.84591	0.452217	0.0322868	6.33387	Raw	-0.27876	0.126394	-2.20548	0.0920889	0.947	0.721296	0.00654468	0.726004	4	0	0.948084	0.572398	3	0	0.902721
SGLT2 inhibition	10949_59_RPLP2_RLA2	Weighted median	5	-0.279979	0.358629	0.434983	0.740958	-0.982891	0.422933	0.7558	0.374228	1.52643	Raw	-0.27876	0.126394	-2.20548	0.0920889	0.947	0.721296	0.00654468	0.726004	4	0	0.948084	0.572398	3	0	0.902721
SGLT2 inhibition	10949_59_RPLP2_RLA2	Simple mode	5	-0.0716571	0.491483	0.891133	0.9747	-1.03496	0.89165	0.93085	0.355239	2.43915	Raw	-0.27876	0.126394	-2.20548	0.0920889	0.947	0.721296	0.00654468	0.726004	4	0	0.948084	0.572398	3	0	0.902721
SGLT2 inhibition	10949_59_RPLP2_RLA2	Weighted mode	5	-0.478059	0.467009	0.363863	0.962483	-1.3934	0.437279	0.619986	0.248231	1.54849	Raw	-0.27876	0.126394	-2.20548	0.0920889	0.947	0.721296	0.00654468	0.726004	4	0	0.948084	0.572398	3	0	0.902721
SGLT2 inhibition	10953_14_CLEC2A_CLC2A	Inverse variance weighted (fixed effects)	5	-0.386497	0.300382	0.198204	0.385881	-0.975247	0.202252	0.679433	0.377099	1.22416	Raw	-0.386497	0.123363	-3.133	0.0350835	0.958	0.705101	0.00690695	0.674656	4	0	0.954417	0.50125	3	0	0.918617
SGLT2 inhibition	10953_14_CLEC2A_CLC2A	MR Egger	5	-0.931205	1.34212	0.537685	0.999923	-3.56176	1.69935	0.394078	0.0283889	5.47037	Raw	-0.386497	0.123363	-3.133	0.0350835	0.958	0.705101	0.00690695	0.674656	4	0	0.954417	0.50125	3	0	0.918617
SGLT2 inhibition	10953_14_CLEC2A_CLC2A	Weighted median	5	-0.372605	0.369334	0.313043	0.650249	-1.0965	0.351289	0.688937	0.334038	1.4209	Raw	-0.386497	0.123363	-3.133	0.0350835	0.958	0.705101	0.00690695	0.674656	4	0	0.954417	0.50125	3	0	0.918617
SGLT2 inhibition	10953_14_CLEC2A_CLC2A	Simple mode	5	-0.333698	0.435153	0.485926	0.886438	-1.1866	0.519201	0.71627	0.305258	1.68068	Raw	-0.386497	0.123363	-3.133	0.0350835	0.958	0.705101	0.00690695	0.674656	4	0	0.954417	0.50125	3	0	0.918617
SGLT2 inhibition	10953_14_CLEC2A_CLC2A	Weighted mode	5	-0.357872	0.422993	0.445171	0.962483	-1.18694	0.471195	0.699163	0.305154	1.60191	Raw	-0.386497	0.123363	-3.133	0.0350835	0.958	0.705101	0.00690695	0.674656	4	0	0.954417	0.50125	3	0	0.918617
SGLT2 inhibition	10955_4_CLEC10A_CLC10	Inverse variance weighted (fixed effects)	5	-0.415268	0.300501	0.166996	0.347458	-1.00425	0.173713	0.660163	0.366319	1.18971	Raw	-0.415268	0.0956548	-4.34132	0.0122402	0.985	0.834432	-0.00388958	0.405305	4	0	0.98204	0.353404	3	0	0.949691
SGLT2 inhibition	10955_4_CLEC10A_CLC10	MR Egger	5	-0.110708	1.37021	0.940692	0.999923	-2.79633	2.57491	0.8952	0.0610337	13.1302	Raw	-0.415268	0.0956548	-4.34132	0.0122402	0.985	0.834432	-0.00388958	0.405305	4	0	0.98204	0.353404	3	0	0.949691
SGLT2 inhibition	10955_4_CLEC10A_CLC10	Weighted median	5	-0.381614	0.361664	0.291352	0.635724	-1.09048	0.327248	0.682758	0.336056	1.38715	Raw	-0.415268	0.0956548	-4.34132	0.0122402	0.985	0.834432	-0.00388958	0.405305	4	0	0.98204	0.353404	3	0	0.949691
SGLT2 inhibition	10955_4_CLEC10A_CLC10	Simple mode	5	-0.359975	0.450843	0.46933	0.881433	-1.24363	0.523676	0.697694	0.288337	1.68822	Raw	-0.415268	0.0956548	-4.34132	0.0122402	0.985	0.834432	-0.00388958	0.405305	4	0	0.98204	0.353404	3	0	0.949691
SGLT2 inhibition	10955_4_CLEC10A_CLC10	Weighted mode	5	-0.350941	0.442583	0.472193	0.962483	-1.2184	0.516522	0.704025	0.295702	1.67619	Raw	-0.415268	0.0956548	-4.34132	0.0122402	0.985	0.834432	-0.00388958	0.405305	4	0	0.98204	0.353404	3	0	0.949691
SGLT2 inhibition	10956_82_GCSH_GCSH	Inverse variance weighted (fixed effects)	5	-0.355847	0.294821	0.227435	0.419211	-0.933698	0.222003	0.700579	0.393098	1.24857	Raw	-0.355847	0.186934	-1.9036	0.129699	0.819	0.337527	-0.0190898	1.60811	4	0	0.807333	0.311472	3	0	0.957857
SGLT2 inhibition	10956_82_GCSH_GCSH	MR Egger	5	1.13891	1.34539	0.45944	0.999923	-1.49805	3.77587	3.12336	0.223566	43.6354	Raw	-0.355847	0.186934	-1.9036	0.129699	0.819	0.337527	-0.0190898	1.60811	4	0	0.807333	0.311472	3	0	0.957857
SGLT2 inhibition	10956_82_GCSH_GCSH	Weighted median	5	-0.204757	0.350467	0.559058	0.814183	-0.891673	0.482158	0.814845	0.409969	1.61957	Raw	-0.355847	0.186934	-1.9036	0.129699	0.819	0.337527	-0.0190898	1.60811	4	0	0.807333	0.311472	3	0	0.957857
SGLT2 inhibition	10956_82_GCSH_GCSH	Simple mode	5	-0.178531	0.443232	0.707699	0.933431	-1.04727	0.690204	0.836498	0.350896	1.99412	Raw	-0.355847	0.186934	-1.9036	0.129699	0.819	0.337527	-0.0190898	1.60811	4	0	0.807333	0.311472	3	0	0.957857
SGLT2 inhibition	10956_82_GCSH_GCSH	Weighted mode	5	-0.157058	0.420072	0.727465	0.969045	-0.980398	0.666282	0.854654	0.375162	1.94699	Raw	-0.355847	0.186934	-1.9036	0.129699	0.819	0.337527	-0.0190898	1.60811	4	0	0.807333	0.311472	3	0	0.957857
SGLT2 inhibition	10959_125_BET1L_BET1L	Inverse variance weighted (fixed effects)	5	-0.703488	0.300296	0.0191476	0.0917842	-1.29207	-0.114907	0.494856	0.274702	0.891449	Raw	-0.703488	0.151634	-4.63937	0.00973857	0.919	0.587058	-0.0103293	1.01989	4	0	0.906765	0.652168	3	0	0.884393
SGLT2 inhibition	10959_125_BET1L_BET1L	MR Egger	5	0.106512	1.36909	0.942887	0.999923	-2.5769	2.78992	1.11239	0.0760095	16.2797	Raw	-0.703488	0.151634	-4.63937	0.00973857	0.919	0.587058	-0.0103293	1.01989	4	0	0.906765	0.652168	3	0	0.884393
SGLT2 inhibition	10959_125_BET1L_BET1L	Weighted median	5	-0.673439	0.367613	0.0669625	0.417947	-1.39396	0.0470817	0.509952	0.248091	1.04821	Raw	-0.703488	0.151634	-4.63937	0.00973857	0.919	0.587058	-0.0103293	1.01989	4	0	0.906765	0.652168	3	0	0.884393
SGLT2 inhibition	10959_125_BET1L_BET1L	Simple mode	5	-0.705833	0.51453	0.242035	0.876294	-1.71431	0.302646	0.493697	0.180088	1.35344	Raw	-0.703488	0.151634	-4.63937	0.00973857	0.919	0.587058	-0.0103293	1.01989	4	0	0.906765	0.652168	3	0	0.884393
SGLT2 inhibition	10959_125_BET1L_BET1L	Weighted mode	5	-0.661671	0.439769	0.206875	0.962483	-1.52362	0.200276	0.515988	0.217922	1.22174	Raw	-0.703488	0.151634	-4.63937	0.00973857	0.919	0.587058	-0.0103293	1.01989	4	0	0.906765	0.652168	3	0	0.884393
SGLT2 inhibition	10961_15_RARRES3_TIG3	Inverse variance weighted (fixed effects)	5	-0.600027	0.303182	0.0478045	0.159621	-1.19426	-0.00579136	0.548797	0.302927	0.994225	Raw	-0.600027	0.123417	-4.8618	0.00826854	0.96	0.514036	-0.0126831	0.662831	4	0	0.955832	0.118284	3	0	0.989556
SGLT2 inhibition	10961_15_RARRES3_TIG3	MR Egger	5	0.394993	1.38205	0.793628	0.999923	-2.31383	3.10381	1.48437	0.0988822	22.2827	Raw	-0.600027	0.123417	-4.8618	0.00826854	0.96	0.514036	-0.0126831	0.662831	4	0	0.955832	0.118284	3	0	0.989556
SGLT2 inhibition	10961_15_RARRES3_TIG3	Weighted median	5	-0.525115	0.374218	0.160547	0.517614	-1.25858	0.208351	0.591487	0.284057	1.23165	Raw	-0.600027	0.123417	-4.8618	0.00826854	0.96	0.514036	-0.0126831	0.662831	4	0	0.955832	0.118284	3	0	0.989556
SGLT2 inhibition	10961_15_RARRES3_TIG3	Simple mode	5	-0.531084	0.466216	0.318234	0.876294	-1.44487	0.382698	0.587967	0.235777	1.46624	Raw	-0.600027	0.123417	-4.8618	0.00826854	0.96	0.514036	-0.0126831	0.662831	4	0	0.955832	0.118284	3	0	0.989556
SGLT2 inhibition	10961_15_RARRES3_TIG3	Weighted mode	5	-0.501685	0.456098	0.333103	0.962483	-1.39564	0.392267	0.605509	0.247675	1.48033	Raw	-0.600027	0.123417	-4.8618	0.00826854	0.96	0.514036	-0.0126831	0.662831	4	0	0.955832	0.118284	3	0	0.989556
SGLT2 inhibition	10974_20_SPINK7_ISK7	Inverse variance weighted (fixed effects)	5	-0.684601	0.317111	0.0308603	0.123168	-1.30614	-0.0630636	0.504291	0.270864	0.938884	Raw	-0.684601	0.207531	-3.29879	0.0299675	0.803	0.885062	-0.00311623	1.71319	4	0	0.788321	1.68847	3	0	0.6395
SGLT2 inhibition	10974_20_SPINK7_ISK7	MR Egger	5	-0.44463	1.55899	0.794045	0.999923	-3.50026	2.611	0.641061	0.0301895	13.6127	Raw	-0.684601	0.207531	-3.29879	0.0299675	0.803	0.885062	-0.00311623	1.71319	4	0	0.788321	1.68847	3	0	0.6395
SGLT2 inhibition	10974_20_SPINK7_ISK7	Weighted median	5	-0.557515	0.388875	0.151669	0.512997	-1.31971	0.20468	0.57263	0.267213	1.22713	Raw	-0.684601	0.207531	-3.29879	0.0299675	0.803	0.885062	-0.00311623	1.71319	4	0	0.788321	1.68847	3	0	0.6395
SGLT2 inhibition	10974_20_SPINK7_ISK7	Simple mode	5	-0.550219	0.522268	0.351534	0.876294	-1.57386	0.473426	0.576823	0.207243	1.60548	Raw	-0.684601	0.207531	-3.29879	0.0299675	0.803	0.885062	-0.00311623	1.71319	4	0	0.788321	1.68847	3	0	0.6395
SGLT2 inhibition	10974_20_SPINK7_ISK7	Weighted mode	5	-0.537309	0.449223	0.297716	0.962483	-1.41779	0.343169	0.584319	0.24225	1.40941	Raw	-0.684601	0.207531	-3.29879	0.0299675	0.803	0.885062	-0.00311623	1.71319	4	0	0.788321	1.68847	3	0	0.6395
SGLT2 inhibition	10975_59_MUCL1_MUCL1	Inverse variance weighted (fixed effects)	5	-0.481872	0.309249	0.119185	0.282993	-1.088	0.124256	0.617626	0.336889	1.13231	Raw	-0.481872	0.140811	-3.42211	0.0267283	0.938	0.73532	0.00677614	0.829315	4	0	0.934475	0.691709	3	0	0.875152
SGLT2 inhibition	10975_59_MUCL1_MUCL1	MR Egger	5	-1.00663	1.44804	0.536956	0.999923	-3.84478	1.83152	0.365448	0.0213911	6.24337	Raw	-0.481872	0.140811	-3.42211	0.0267283	0.938	0.73532	0.00677614	0.829315	4	0	0.934475	0.691709	3	0	0.875152
SGLT2 inhibition	10975_59_MUCL1_MUCL1	Weighted median	5	-0.609747	0.383584	0.111924	0.472998	-1.36157	0.142078	0.543488	0.256257	1.15267	Raw	-0.481872	0.140811	-3.42211	0.0267283	0.938	0.73532	0.00677614	0.829315	4	0	0.934475	0.691709	3	0	0.875152
SGLT2 inhibition	10975_59_MUCL1_MUCL1	Simple mode	5	-0.660589	0.485295	0.245083	0.876294	-1.61177	0.290588	0.516547	0.199535	1.33721	Raw	-0.481872	0.140811	-3.42211	0.0267283	0.938	0.73532	0.00677614	0.829315	4	0	0.934475	0.691709	3	0	0.875152
SGLT2 inhibition	10975_59_MUCL1_MUCL1	Weighted mode	5	-0.64354	0.475548	0.247396	0.962483	-1.57561	0.288533	0.525429	0.206881	1.33447	Raw	-0.481872	0.140811	-3.42211	0.0267283	0.938	0.73532	0.00677614	0.829315	4	0	0.934475	0.691709	3	0	0.875152
SGLT2 inhibition	10977_55_UCMA_UCMA	Inverse variance weighted (multiplicative random effects)	5	-0.262253	0.416576	0.528993	0.710926	-1.07874	0.554236	0.769317	0.340023	1.74061	Raw	-0.262253	0.416576	-0.629543	0.563161	0.172	0.576823	-0.0159342	7.3114	4	45.2909	0.120319	6.47131	3	53.6416	0.0908007
SGLT2 inhibition	10977_55_UCMA_UCMA	MR Egger	5	0.988447	2.05459	0.663359	0.999923	-3.03855	5.01544	2.68706	0.0479045	150.722	Raw	-0.262253	0.416576	-0.629543	0.563161	0.172	0.576823	-0.0159342	7.3114	4	45.2909	0.120319	6.47131	3	53.6416	0.0908007
SGLT2 inhibition	10977_55_UCMA_UCMA	Weighted median	5	-0.315211	0.430715	0.464272	0.762079	-1.15941	0.528991	0.729635	0.31367	1.69722	Raw	-0.262253	0.416576	-0.629543	0.563161	0.172	0.576823	-0.0159342	7.3114	4	45.2909	0.120319	6.47131	3	53.6416	0.0908007
SGLT2 inhibition	10977_55_UCMA_UCMA	Simple mode	5	-0.643208	0.780155	0.456002	0.87808	-2.17231	0.885897	0.525604	0.113914	2.42516	Raw	-0.262253	0.416576	-0.629543	0.563161	0.172	0.576823	-0.0159342	7.3114	4	45.2909	0.120319	6.47131	3	53.6416	0.0908007
SGLT2 inhibition	10977_55_UCMA_UCMA	Weighted mode	5	0.444078	0.702758	0.561762	0.962483	-0.933327	1.82148	1.55905	0.393243	6.18102	Raw	-0.262253	0.416576	-0.629543	0.563161	0.172	0.576823	-0.0159342	7.3114	4	45.2909	0.120319	6.47131	3	53.6416	0.0908007
SGLT2 inhibition	10978_39_GH2_SOM2	Inverse variance weighted (fixed effects)	5	-0.412876	0.2961	0.163203	0.343232	-0.993231	0.16748	0.661744	0.370378	1.18232	Raw	-0.412876	0.109411	-3.77361	0.0195433	0.978	0.68654	0.00737849	0.546145	4	0	0.968856	0.348218	3	0	0.950719
SGLT2 inhibition	10978_39_GH2_SOM2	MR Egger	5	-0.99316	1.33752	0.511616	0.999923	-3.61469	1.62837	0.370404	0.0269252	5.09558	Raw	-0.412876	0.109411	-3.77361	0.0195433	0.978	0.68654	0.00737849	0.546145	4	0	0.968856	0.348218	3	0	0.950719
SGLT2 inhibition	10978_39_GH2_SOM2	Weighted median	5	-0.398701	0.34912	0.253447	0.606904	-1.08298	0.285574	0.671191	0.338586	1.33053	Raw	-0.412876	0.109411	-3.77361	0.0195433	0.978	0.68654	0.00737849	0.546145	4	0	0.968856	0.348218	3	0	0.950719
SGLT2 inhibition	10978_39_GH2_SOM2	Simple mode	5	-0.452224	0.442932	0.364989	0.876294	-1.32037	0.415923	0.636212	0.267037	1.51577	Raw	-0.412876	0.109411	-3.77361	0.0195433	0.978	0.68654	0.00737849	0.546145	4	0	0.968856	0.348218	3	0	0.950719
SGLT2 inhibition	10978_39_GH2_SOM2	Weighted mode	5	-0.427759	0.444026	0.389919	0.962483	-1.29805	0.442532	0.651968	0.273063	1.55664	Raw	-0.412876	0.109411	-3.77361	0.0195433	0.978	0.68654	0.00737849	0.546145	4	0	0.968856	0.348218	3	0	0.950719
SGLT2 inhibition	10981_56_NRG3_NRG3	Inverse variance weighted (fixed effects)	5	-0.418439	0.295507	0.156774	0.335406	-0.997632	0.160754	0.658073	0.368752	1.1744	Raw	-0.418439	0.133144	-3.14276	0.0347552	0.941	0.563186	-0.0108906	0.81202	4	0	0.936829	0.39218	3	0	0.941853
SGLT2 inhibition	10981_56_NRG3_NRG3	MR Egger	5	0.433816	1.34809	0.768724	0.999923	-2.20845	3.07608	1.54313	0.109871	21.6733	Raw	-0.418439	0.133144	-3.14276	0.0347552	0.941	0.563186	-0.0108906	0.81202	4	0	0.936829	0.39218	3	0	0.941853
SGLT2 inhibition	10981_56_NRG3_NRG3	Weighted median	5	-0.401058	0.345384	0.245564	0.601414	-1.07801	0.275896	0.669611	0.340272	1.31771	Raw	-0.418439	0.133144	-3.14276	0.0347552	0.941	0.563186	-0.0108906	0.81202	4	0	0.936829	0.39218	3	0	0.941853
SGLT2 inhibition	10981_56_NRG3_NRG3	Simple mode	5	-0.723416	0.464796	0.194596	0.876294	-1.63442	0.187585	0.485092	0.195066	1.20633	Raw	-0.418439	0.133144	-3.14276	0.0347552	0.941	0.563186	-0.0108906	0.81202	4	0	0.936829	0.39218	3	0	0.941853
SGLT2 inhibition	10981_56_NRG3_NRG3	Weighted mode	5	-0.199372	0.431013	0.667719	0.962523	-1.04416	0.645414	0.819245	0.351988	1.90678	Raw	-0.418439	0.133144	-3.14276	0.0347552	0.941	0.563186	-0.0108906	0.81202	4	0	0.936829	0.39218	3	0	0.941853
SGLT2 inhibition	10990_21_LRRK2_LRRK2	Inverse variance weighted (fixed effects)	5	-1.02227	0.30548	0.000818593	0.0174264	-1.62101	-0.423526	0.359779	0.1977	0.654734	Raw	-1.02227	0.171774	-5.95124	0.00400034	0.862	0.659004	-0.00846055	1.26476	4	0	0.867325	1.02664	3	0	0.794807
SGLT2 inhibition	10990_21_LRRK2_LRRK2	MR Egger	5	-0.359309	1.39249	0.81307	0.999923	-3.0886	2.36998	0.698158	0.0455658	10.6972	Raw	-1.02227	0.171774	-5.95124	0.00400034	0.862	0.659004	-0.00846055	1.26476	4	0	0.867325	1.02664	3	0	0.794807
SGLT2 inhibition	10990_21_LRRK2_LRRK2	Weighted median	5	-1.04451	0.390791	0.00752198	0.373338	-1.81046	-0.278558	0.351865	0.163579	0.756874	Raw	-1.02227	0.171774	-5.95124	0.00400034	0.862	0.659004	-0.00846055	1.26476	4	0	0.867325	1.02664	3	0	0.794807
SGLT2 inhibition	10990_21_LRRK2_LRRK2	Simple mode	5	-1.08213	0.533972	0.112653	0.876294	-2.12871	-0.035541	0.338874	0.11899	0.965083	Raw	-1.02227	0.171774	-5.95124	0.00400034	0.862	0.659004	-0.00846055	1.26476	4	0	0.867325	1.02664	3	0	0.794807
SGLT2 inhibition	10990_21_LRRK2_LRRK2	Weighted mode	5	-1.06305	0.532312	0.116509	0.962483	-2.10638	-0.0197189	0.345401	0.121678	0.980474	Raw	-1.02227	0.171774	-5.95124	0.00400034	0.862	0.659004	-0.00846055	1.26476	4	0	0.867325	1.02664	3	0	0.794807
SGLT2 inhibition	11067_13_BGLAP_Osteocalcin	Inverse variance weighted (fixed effects)	5	-1.11224	0.295869	0.000170449	0.00977574	-1.69214	-0.532332	0.328823	0.184125	0.587234	Raw	-1.11224	0.293525	-3.78923	0.0192817	0.482	0.887289	-0.00293397	3.93688	4	0	0.414616	3.90594	3	23.194	0.271801
SGLT2 inhibition	11067_13_BGLAP_Osteocalcin	MR Egger	5	-0.881852	1.53235	0.605289	0.999923	-3.88525	2.12155	0.414015	0.0205426	8.34404	Raw	-1.11224	0.293525	-3.78923	0.0192817	0.482	0.887289	-0.00293397	3.93688	4	0	0.414616	3.90594	3	23.194	0.271801
SGLT2 inhibition	11067_13_BGLAP_Osteocalcin	Weighted median	5	-1.17394	0.395764	0.00301451	0.373338	-1.94963	-0.398239	0.309147	0.142326	0.671501	Raw	-1.11224	0.293525	-3.78923	0.0192817	0.482	0.887289	-0.00293397	3.93688	4	0	0.414616	3.90594	3	23.194	0.271801
SGLT2 inhibition	11067_13_BGLAP_Osteocalcin	Simple mode	5	-1.59038	0.618494	0.0618884	0.876294	-2.80263	-0.378135	0.203847	0.0606502	0.685138	Raw	-1.11224	0.293525	-3.78923	0.0192817	0.482	0.887289	-0.00293397	3.93688	4	0	0.414616	3.90594	3	23.194	0.271801
SGLT2 inhibition	11067_13_BGLAP_Osteocalcin	Weighted mode	5	-0.474134	0.574715	0.455735	0.962483	-1.60058	0.652308	0.622424	0.20178	1.91997	Raw	-1.11224	0.293525	-3.78923	0.0192817	0.482	0.887289	-0.00293397	3.93688	4	0	0.414616	3.90594	3	23.194	0.271801
SGLT2 inhibition	11071_1_IL5_IL_5	Inverse variance weighted (fixed effects)	5	-0.320969	0.291703	0.271189	0.469978	-0.892708	0.250769	0.725445	0.409545	1.28501	Raw	-0.320969	0.216917	-1.47969	0.213053	0.769	0.339884	-0.0187791	2.21189	4	0	0.696854	0.930131	3	0	0.818151
SGLT2 inhibition	11071_1_IL5_IL_5	MR Egger	5	1.14843	1.33027	0.451464	0.999923	-1.45889	3.75575	3.15324	0.232494	42.7664	Raw	-0.320969	0.216917	-1.47969	0.213053	0.769	0.339884	-0.0187791	2.21189	4	0	0.696854	0.930131	3	0	0.818151
SGLT2 inhibition	11071_1_IL5_IL_5	Weighted median	5	-0.174642	0.356281	0.624006	0.842916	-0.872952	0.523668	0.839758	0.417717	1.68821	Raw	-0.320969	0.216917	-1.47969	0.213053	0.769	0.339884	-0.0187791	2.21189	4	0	0.696854	0.930131	3	0	0.818151
SGLT2 inhibition	11071_1_IL5_IL_5	Simple mode	5	-0.0966793	0.458112	0.843173	0.964124	-0.994579	0.80122	0.907847	0.369879	2.22826	Raw	-0.320969	0.216917	-1.47969	0.213053	0.769	0.339884	-0.0187791	2.21189	4	0	0.696854	0.930131	3	0	0.818151
SGLT2 inhibition	11071_1_IL5_IL_5	Weighted mode	5	-0.114328	0.384202	0.780844	0.971173	-0.867365	0.638709	0.891965	0.420057	1.89403	Raw	-0.320969	0.216917	-1.47969	0.213053	0.769	0.339884	-0.0187791	2.21189	4	0	0.696854	0.930131	3	0	0.818151
SGLT2 inhibition	11094_104_CLC_LPPL	Inverse variance weighted (fixed effects)	5	-0.370236	0.299212	0.21595	0.406469	-0.956692	0.21622	0.690571	0.384162	1.24138	Raw	-0.370236	0.107561	-3.44212	0.0262428	0.972	0.685368	-0.00758628	0.516901	4	0	0.971835	0.317358	3	0	0.956731
SGLT2 inhibition	11094_104_CLC_LPPL	MR Egger	5	0.223952	1.36341	0.87997	0.999923	-2.44832	2.89623	1.25101	0.0864385	18.1057	Raw	-0.370236	0.107561	-3.44212	0.0262428	0.972	0.685368	-0.00758628	0.516901	4	0	0.971835	0.317358	3	0	0.956731
SGLT2 inhibition	11094_104_CLC_LPPL	Weighted median	5	-0.346821	0.353098	0.32599	0.660885	-1.03889	0.345251	0.706932	0.353846	1.41234	Raw	-0.370236	0.107561	-3.44212	0.0262428	0.972	0.685368	-0.00758628	0.516901	4	0	0.971835	0.317358	3	0	0.956731
SGLT2 inhibition	11094_104_CLC_LPPL	Simple mode	5	-0.336175	0.422576	0.47084	0.883028	-1.16442	0.492073	0.714498	0.312102	1.6357	Raw	-0.370236	0.107561	-3.44212	0.0262428	0.972	0.685368	-0.00758628	0.516901	4	0	0.971835	0.317358	3	0	0.956731
SGLT2 inhibition	11094_104_CLC_LPPL	Weighted mode	5	-0.325297	0.41513	0.477073	0.962483	-1.13895	0.488358	0.722313	0.320155	1.62964	Raw	-0.370236	0.107561	-3.44212	0.0262428	0.972	0.685368	-0.00758628	0.516901	4	0	0.971835	0.317358	3	0	0.956731
SGLT2 inhibition	11096_57_N6AMT1_HEMK2	Inverse variance weighted (fixed effects)	5	-0.77394	0.305201	0.0112179	0.0694663	-1.37213	-0.175746	0.461192	0.253565	0.838831	Raw	-0.77394	0.236087	-3.2782	0.0305525	0.738	0.291938	-0.0220454	2.39349	4	0	0.663803	0.766599	3	0	0.857438
SGLT2 inhibition	11096_57_N6AMT1_HEMK2	MR Egger	5	0.95515	1.38955	0.541216	0.999923	-1.76837	3.67867	2.59906	0.170611	39.5937	Raw	-0.77394	0.236087	-3.2782	0.0305525	0.738	0.291938	-0.0220454	2.39349	4	0	0.663803	0.766599	3	0	0.857438
SGLT2 inhibition	11096_57_N6AMT1_HEMK2	Weighted median	5	-0.653015	0.389472	0.0936075	0.447307	-1.41638	0.11035	0.520474	0.24259	1.11667	Raw	-0.77394	0.236087	-3.2782	0.0305525	0.738	0.291938	-0.0220454	2.39349	4	0	0.663803	0.766599	3	0	0.857438
SGLT2 inhibition	11096_57_N6AMT1_HEMK2	Simple mode	5	-0.694976	0.491405	0.230186	0.876294	-1.65813	0.268177	0.499087	0.190495	1.30758	Raw	-0.77394	0.236087	-3.2782	0.0305525	0.738	0.291938	-0.0220454	2.39349	4	0	0.663803	0.766599	3	0	0.857438
SGLT2 inhibition	11096_57_N6AMT1_HEMK2	Weighted mode	5	-0.565717	0.448214	0.275468	0.962483	-1.44422	0.312783	0.567953	0.235931	1.36722	Raw	-0.77394	0.236087	-3.2782	0.0305525	0.738	0.291938	-0.0220454	2.39349	4	0	0.663803	0.766599	3	0	0.857438
SGLT2 inhibition	11098_1_PDXK_PDXK	Inverse variance weighted (fixed effects)	5	-0.779524	0.30297	0.0100838	0.0664785	-1.37335	-0.185703	0.458624	0.253258	0.83052	Raw	-0.779524	0.418809	-1.86129	0.136197	0.225	0.149983	-0.0353698	7.64353	4	47.6681	0.105544	3.42071	3	12.2989	0.331192
SGLT2 inhibition	11098_1_PDXK_PDXK	MR Egger	5	1.98442	1.47222	0.270435	0.999923	-0.901134	4.86998	7.27486	0.406109	130.319	Raw	-0.779524	0.418809	-1.86129	0.136197	0.225	0.149983	-0.0353698	7.64353	4	47.6681	0.105544	3.42071	3	12.2989	0.331192
SGLT2 inhibition	11098_1_PDXK_PDXK	Weighted median	5	-0.286281	0.392616	0.465902	0.762484	-1.05581	0.483247	0.751051	0.347911	1.62133	Raw	-0.779524	0.418809	-1.86129	0.136197	0.225	0.149983	-0.0353698	7.64353	4	47.6681	0.105544	3.42071	3	12.2989	0.331192
SGLT2 inhibition	11098_1_PDXK_PDXK	Simple mode	5	-0.373897	0.571092	0.548395	0.901647	-1.49324	0.745444	0.688048	0.224644	2.10738	Raw	-0.779524	0.418809	-1.86129	0.136197	0.225	0.149983	-0.0353698	7.64353	4	47.6681	0.105544	3.42071	3	12.2989	0.331192
SGLT2 inhibition	11098_1_PDXK_PDXK	Weighted mode	5	-0.312611	0.452601	0.527744	0.962483	-1.19971	0.574486	0.731534	0.301282	1.77622	Raw	-0.779524	0.418809	-1.86129	0.136197	0.225	0.149983	-0.0353698	7.64353	4	47.6681	0.105544	3.42071	3	12.2989	0.331192
SGLT2 inhibition	11101_18_TLR4_TLR4	Inverse variance weighted (fixed effects)	5	-0.29966	0.295371	0.310333	0.509385	-0.878587	0.279266	0.74107	0.41537	1.32216	Raw	-0.29966	0.230828	-1.2982	0.264012	0.606	0.419826	-0.0155567	2.44288	4	0	0.654892	1.57316	3	0	0.665492
SGLT2 inhibition	11101_18_TLR4_TLR4	MR Egger	5	0.919088	1.33981	0.541982	0.999923	-1.70693	3.54511	2.507	0.181421	34.6434	Raw	-0.29966	0.230828	-1.2982	0.264012	0.606	0.419826	-0.0155567	2.44288	4	0	0.654892	1.57316	3	0	0.665492
SGLT2 inhibition	11101_18_TLR4_TLR4	Weighted median	5	-0.403222	0.386739	0.297124	0.638404	-1.16123	0.354787	0.668164	0.313101	1.42588	Raw	-0.29966	0.230828	-1.2982	0.264012	0.606	0.419826	-0.0155567	2.44288	4	0	0.654892	1.57316	3	0	0.665492
SGLT2 inhibition	11101_18_TLR4_TLR4	Simple mode	5	-0.650414	0.572148	0.319106	0.876294	-1.77182	0.470997	0.52183	0.170022	1.60159	Raw	-0.29966	0.230828	-1.2982	0.264012	0.606	0.419826	-0.0155567	2.44288	4	0	0.654892	1.57316	3	0	0.665492
SGLT2 inhibition	11101_18_TLR4_TLR4	Weighted mode	5	-0.626519	0.555064	0.322121	0.962483	-1.71444	0.461406	0.534449	0.180064	1.5863	Raw	-0.29966	0.230828	-1.2982	0.264012	0.606	0.419826	-0.0155567	2.44288	4	0	0.654892	1.57316	3	0	0.665492
SGLT2 inhibition	11102_22_REG4_REG4	Inverse variance weighted (fixed effects)	5	0.478909	0.31222	0.125059	0.290593	-0.133043	1.09086	1.61431	0.875427	2.97684	Raw	0.478909	0.167158	2.86501	0.0456977	0.885	0.604149	0.0102752	1.14654	4	0	0.886819	0.813145	3	0	0.84632
SGLT2 inhibition	11102_22_REG4_REG4	MR Egger	5	-0.324693	1.42634	0.834558	0.999923	-3.12032	2.47093	0.722749	0.044143	11.8335	Raw	0.478909	0.167158	2.86501	0.0456977	0.885	0.604149	0.0102752	1.14654	4	0	0.886819	0.813145	3	0	0.84632
SGLT2 inhibition	11102_22_REG4_REG4	Weighted median	5	0.27365	0.372408	0.462455	0.760429	-0.45627	1.00357	1.31475	0.633642	2.728	Raw	0.478909	0.167158	2.86501	0.0456977	0.885	0.604149	0.0102752	1.14654	4	0	0.886819	0.813145	3	0	0.84632
SGLT2 inhibition	11102_22_REG4_REG4	Simple mode	5	0.274128	0.536888	0.636527	0.9224	-0.778171	1.32643	1.31538	0.459245	3.76756	Raw	0.478909	0.167158	2.86501	0.0456977	0.885	0.604149	0.0102752	1.14654	4	0	0.886819	0.813145	3	0	0.84632
SGLT2 inhibition	11102_22_REG4_REG4	Weighted mode	5	0.259149	0.453464	0.598248	0.962483	-0.62964	1.14794	1.29583	0.532784	3.15169	Raw	0.478909	0.167158	2.86501	0.0456977	0.885	0.604149	0.0102752	1.14654	4	0	0.886819	0.813145	3	0	0.84632
SGLT2 inhibition	11103_24_HSPB1_HSP_27	Inverse variance weighted (fixed effects)	5	-0.627156	0.305608	0.0401543	0.143513	-1.22615	-0.0281642	0.534109	0.293421	0.972229	Raw	-0.627156	0.106633	-5.88146	0.00417661	0.982	0.645229	-0.00885583	0.486979	4	0	0.974756	0.226921	3	0	0.973131
SGLT2 inhibition	11103_24_HSPB1_HSP_27	MR Egger	5	0.0670059	1.3951	0.964711	0.999923	-2.66738	2.80139	1.0693	0.0694338	16.4676	Raw	-0.627156	0.106633	-5.88146	0.00417661	0.982	0.645229	-0.00885583	0.486979	4	0	0.974756	0.226921	3	0	0.973131
SGLT2 inhibition	11103_24_HSPB1_HSP_27	Weighted median	5	-0.566718	0.37533	0.131064	0.492673	-1.30237	0.168929	0.567384	0.271888	1.18404	Raw	-0.627156	0.106633	-5.88146	0.00417661	0.982	0.645229	-0.00885583	0.486979	4	0	0.974756	0.226921	3	0	0.973131
SGLT2 inhibition	11103_24_HSPB1_HSP_27	Simple mode	5	-0.532456	0.457409	0.309094	0.876294	-1.42898	0.364065	0.587161	0.239554	1.43917	Raw	-0.627156	0.106633	-5.88146	0.00417661	0.982	0.645229	-0.00885583	0.486979	4	0	0.974756	0.226921	3	0	0.973131
SGLT2 inhibition	11103_24_HSPB1_HSP_27	Weighted mode	5	-0.532456	0.419091	0.272774	0.962483	-1.35387	0.288962	0.587161	0.258238	1.33504	Raw	-0.627156	0.106633	-5.88146	0.00417661	0.982	0.645229	-0.00885583	0.486979	4	0	0.974756	0.226921	3	0	0.973131
SGLT2 inhibition	11104_13_CHI3L1_YKL_40	Inverse variance weighted (fixed effects)	5	0.117355	0.299202	0.694891	0.818655	-0.469081	0.703791	1.12452	0.625577	2.0214	Raw	0.117355	0.189614	0.618917	0.569478	0.816	0.880871	-0.00276712	1.60646	4	0	0.807631	1.57989	3	0	0.663959
SGLT2 inhibition	11104_13_CHI3L1_YKL_40	MR Egger	5	0.33403	1.36245	0.822141	0.999923	-2.33638	3.00444	1.39658	0.0966769	20.1749	Raw	0.117355	0.189614	0.618917	0.569478	0.816	0.880871	-0.00276712	1.60646	4	0	0.807631	1.57989	3	0	0.663959
SGLT2 inhibition	11104_13_CHI3L1_YKL_40	Weighted median	5	0.256534	0.371184	0.489488	0.776648	-0.470987	0.984055	1.29244	0.624386	2.67528	Raw	0.117355	0.189614	0.618917	0.569478	0.816	0.880871	-0.00276712	1.60646	4	0	0.807631	1.57989	3	0	0.663959
SGLT2 inhibition	11104_13_CHI3L1_YKL_40	Simple mode	5	0.272043	0.518361	0.627455	0.920083	-0.743946	1.28803	1.31264	0.475235	3.62564	Raw	0.117355	0.189614	0.618917	0.569478	0.816	0.880871	-0.00276712	1.60646	4	0	0.807631	1.57989	3	0	0.663959
SGLT2 inhibition	11104_13_CHI3L1_YKL_40	Weighted mode	5	0.327833	0.473813	0.527063	0.962483	-0.600841	1.25651	1.38796	0.54835	3.51313	Raw	0.117355	0.189614	0.618917	0.569478	0.816	0.880871	-0.00276712	1.60646	4	0	0.807631	1.57989	3	0	0.663959
SGLT2 inhibition	11105_171_ENO1_Alpha_enolase	Inverse variance weighted (fixed effects)	5	-0.422819	0.303878	0.164101	0.344142	-1.01842	0.172781	0.655197	0.361165	1.18861	Raw	-0.422819	0.185011	-2.28537	0.0842855	0.842	0.780366	-0.00524179	1.48271	4	0	0.8297	1.38974	3	0	0.707941
SGLT2 inhibition	11105_171_ENO1_Alpha_enolase	MR Egger	5	-0.0118129	1.3818	0.993716	0.999923	-2.72014	2.69651	0.988257	0.0658657	14.8279	Raw	-0.422819	0.185011	-2.28537	0.0842855	0.842	0.780366	-0.00524179	1.48271	4	0	0.8297	1.38974	3	0	0.707941
SGLT2 inhibition	11105_171_ENO1_Alpha_enolase	Weighted median	5	-0.487079	0.383275	0.203788	0.556014	-1.2383	0.26414	0.614418	0.289877	1.30231	Raw	-0.422819	0.185011	-2.28537	0.0842855	0.842	0.780366	-0.00524179	1.48271	4	0	0.8297	1.38974	3	0	0.707941
SGLT2 inhibition	11105_171_ENO1_Alpha_enolase	Simple mode	5	-0.726419	0.49407	0.215436	0.876294	-1.6948	0.241957	0.483638	0.183637	1.27374	Raw	-0.422819	0.185011	-2.28537	0.0842855	0.842	0.780366	-0.00524179	1.48271	4	0	0.8297	1.38974	3	0	0.707941
SGLT2 inhibition	11105_171_ENO1_Alpha_enolase	Weighted mode	5	-0.658982	0.473667	0.236539	0.962483	-1.58737	0.269406	0.517378	0.204463	1.30919	Raw	-0.422819	0.185011	-2.28537	0.0842855	0.842	0.780366	-0.00524179	1.48271	4	0	0.8297	1.38974	3	0	0.707941
SGLT2 inhibition	11107_25_TENM3_TEN3	Inverse variance weighted (fixed effects)	5	-0.505988	0.298247	0.0897838	0.236592	-1.09055	0.0785764	0.60291	0.336031	1.08175	Raw	-0.505988	0.269722	-1.87596	0.133905	0.56	0.575585	-0.0105819	3.27145	4	0	0.513469	2.87931	3	0	0.41061
SGLT2 inhibition	11107_25_TENM3_TEN3	MR Egger	5	0.324485	1.35931	0.826705	0.999923	-2.33976	2.98873	1.38332	0.0963508	19.8604	Raw	-0.505988	0.269722	-1.87596	0.133905	0.56	0.575585	-0.0105819	3.27145	4	0	0.513469	2.87931	3	0	0.41061
SGLT2 inhibition	11107_25_TENM3_TEN3	Weighted median	5	-0.383506	0.389853	0.325254	0.660885	-1.14762	0.380606	0.681468	0.317392	1.46317	Raw	-0.505988	0.269722	-1.87596	0.133905	0.56	0.575585	-0.0105819	3.27145	4	0	0.513469	2.87931	3	0	0.41061
SGLT2 inhibition	11107_25_TENM3_TEN3	Simple mode	5	-0.290303	0.540943	0.619959	0.917516	-1.35055	0.769945	0.748037	0.259098	2.15965	Raw	-0.505988	0.269722	-1.87596	0.133905	0.56	0.575585	-0.0105819	3.27145	4	0	0.513469	2.87931	3	0	0.41061
SGLT2 inhibition	11107_25_TENM3_TEN3	Weighted mode	5	-0.24211	0.510145	0.659828	0.962523	-1.24199	0.757774	0.78497	0.288808	2.13352	Raw	-0.505988	0.269722	-1.87596	0.133905	0.56	0.575585	-0.0105819	3.27145	4	0	0.513469	2.87931	3	0	0.41061
SGLT2 inhibition	11109_56_SVEP1_SVEP1	Inverse variance weighted (fixed effects)	5	0.280555	0.313358	0.370617	0.561282	-0.333626	0.894736	1.32386	0.716322	2.44669	Raw	0.280555	0.340037	0.825072	0.455692	0.426	0.247717	0.0254787	4.71011	4	15.0763	0.318355	2.66127	3	0	0.446849
SGLT2 inhibition	11109_56_SVEP1_SVEP1	MR Egger	5	-1.71837	1.43123	0.316053	0.999923	-4.52357	1.08684	0.179359	0.0108502	2.96489	Raw	0.280555	0.340037	0.825072	0.455692	0.426	0.247717	0.0254787	4.71011	4	15.0763	0.318355	2.66127	3	0	0.446849
SGLT2 inhibition	11109_56_SVEP1_SVEP1	Weighted median	5	0.353084	0.403248	0.381248	0.701748	-0.437282	1.14345	1.42345	0.645789	3.13758	Raw	0.280555	0.340037	0.825072	0.455692	0.426	0.247717	0.0254787	4.71011	4	15.0763	0.318355	2.66127	3	0	0.446849
SGLT2 inhibition	11109_56_SVEP1_SVEP1	Simple mode	5	0.465616	0.56418	0.455579	0.87808	-0.640177	1.57141	1.593	0.527199	4.81343	Raw	0.280555	0.340037	0.825072	0.455692	0.426	0.247717	0.0254787	4.71011	4	15.0763	0.318355	2.66127	3	0	0.446849
SGLT2 inhibition	11109_56_SVEP1_SVEP1	Weighted mode	5	0.371973	0.491817	0.491555	0.962483	-0.591989	1.33593	1.45059	0.553226	3.80355	Raw	0.280555	0.340037	0.825072	0.455692	0.426	0.247717	0.0254787	4.71011	4	15.0763	0.318355	2.66127	3	0	0.446849
SGLT2 inhibition	11110_4_TMEM119_TM119	Inverse variance weighted (fixed effects)	5	-0.651245	0.30432	0.0323546	0.126487	-1.24771	-0.0547782	0.521396	0.287161	0.946695	Raw	-0.651245	0.19257	-3.38186	0.0277379	0.895	0.36027	-0.0186121	1.60169	4	0	0.808488	0.441184	3	0	0.931609
SGLT2 inhibition	11110_4_TMEM119_TM119	MR Egger	5	0.808952	1.38921	0.601232	0.999923	-1.91389	3.5318	2.24555	0.147505	34.1853	Raw	-0.651245	0.19257	-3.38186	0.0277379	0.895	0.36027	-0.0186121	1.60169	4	0	0.808488	0.441184	3	0	0.931609
SGLT2 inhibition	11110_4_TMEM119_TM119	Weighted median	5	-0.490512	0.373344	0.188902	0.545221	-1.22227	0.241241	0.612313	0.294562	1.27283	Raw	-0.651245	0.19257	-3.38186	0.0277379	0.895	0.36027	-0.0186121	1.60169	4	0	0.808488	0.441184	3	0	0.931609
SGLT2 inhibition	11110_4_TMEM119_TM119	Simple mode	5	-0.437378	0.506503	0.436552	0.876294	-1.43012	0.555367	0.645727	0.239279	1.74258	Raw	-0.651245	0.19257	-3.38186	0.0277379	0.895	0.36027	-0.0186121	1.60169	4	0	0.808488	0.441184	3	0	0.931609
SGLT2 inhibition	11110_4_TMEM119_TM119	Weighted mode	5	-0.455331	0.414836	0.334008	0.962483	-1.26841	0.357747	0.634238	0.281279	1.4301	Raw	-0.651245	0.19257	-3.38186	0.0277379	0.895	0.36027	-0.0186121	1.60169	4	0	0.808488	0.441184	3	0	0.931609
SGLT2 inhibition	11112_18_TMEM167A_KISHA	Inverse variance weighted (fixed effects)	5	-0.834184	0.296316	0.00487493	0.0439285	-1.41496	-0.253405	0.434228	0.242934	0.776154	Raw	-0.834184	0.243358	-3.42781	0.026589	0.625	0.295397	-0.0212408	2.69799	4	0	0.609567	1.09935	3	0	0.777231
SGLT2 inhibition	11112_18_TMEM167A_KISHA	MR Egger	5	0.829041	1.34842	0.582159	0.999923	-1.81385	3.47193	2.29112	0.163025	32.199	Raw	-0.834184	0.243358	-3.42781	0.026589	0.625	0.295397	-0.0212408	2.69799	4	0	0.609567	1.09935	3	0	0.777231
SGLT2 inhibition	11112_18_TMEM167A_KISHA	Weighted median	5	-0.74221	0.377027	0.0490004	0.396495	-1.48118	-0.00323813	0.476061	0.227369	0.996767	Raw	-0.834184	0.243358	-3.42781	0.026589	0.625	0.295397	-0.0212408	2.69799	4	0	0.609567	1.09935	3	0	0.777231
SGLT2 inhibition	11112_18_TMEM167A_KISHA	Simple mode	5	-0.758055	0.555761	0.244278	0.876294	-1.84735	0.331236	0.468577	0.157655	1.39269	Raw	-0.834184	0.243358	-3.42781	0.026589	0.625	0.295397	-0.0212408	2.69799	4	0	0.609567	1.09935	3	0	0.777231
SGLT2 inhibition	11112_18_TMEM167A_KISHA	Weighted mode	5	-0.596073	0.500346	0.299383	0.962483	-1.57675	0.384605	0.550971	0.206645	1.46903	Raw	-0.834184	0.243358	-3.42781	0.026589	0.625	0.295397	-0.0212408	2.69799	4	0	0.609567	1.09935	3	0	0.777231
SGLT2 inhibition	11116_16_C11orf87_CK087	Inverse variance weighted (fixed effects)	5	-0.456228	0.307459	0.137845	0.310246	-1.05885	0.146392	0.633669	0.346855	1.15765	Raw	-0.456228	0.112799	-4.0446	0.0155449	0.969	0.707574	-0.0072201	0.538392	4	0	0.969657	0.368104	3	0	0.94675
SGLT2 inhibition	11116_16_C11orf87_CK087	MR Egger	5	0.110264	1.40679	0.942461	0.999923	-2.64704	2.86757	1.11657	0.0708604	17.5943	Raw	-0.456228	0.112799	-4.0446	0.0155449	0.969	0.707574	-0.0072201	0.538392	4	0	0.969657	0.368104	3	0	0.94675
SGLT2 inhibition	11116_16_C11orf87_CK087	Weighted median	5	-0.384734	0.377213	0.307757	0.646119	-1.12407	0.354603	0.680631	0.324954	1.42562	Raw	-0.456228	0.112799	-4.0446	0.0155449	0.969	0.707574	-0.0072201	0.538392	4	0	0.969657	0.368104	3	0	0.94675
SGLT2 inhibition	11116_16_C11orf87_CK087	Simple mode	5	-0.381173	0.477059	0.469042	0.881433	-1.31621	0.553863	0.68306	0.26815	1.73996	Raw	-0.456228	0.112799	-4.0446	0.0155449	0.969	0.707574	-0.0072201	0.538392	4	0	0.969657	0.368104	3	0	0.94675
SGLT2 inhibition	11116_16_C11orf87_CK087	Weighted mode	5	-0.315742	0.46715	0.536172	0.962483	-1.23136	0.599872	0.729248	0.291897	1.82188	Raw	-0.456228	0.112799	-4.0446	0.0155449	0.969	0.707574	-0.0072201	0.538392	4	0	0.969657	0.368104	3	0	0.94675
SGLT2 inhibition	11117_2_SPATA20_SPT20	Inverse variance weighted (fixed effects)	5	-0.802359	0.308827	0.0093744	0.064276	-1.40766	-0.197059	0.44827	0.244715	0.821142	Raw	-0.802359	0.2127	-3.77226	0.0195663	0.752	0.797346	-0.00489614	1.89743	4	0	0.754617	1.81877	3	0	0.61086
SGLT2 inhibition	11117_2_SPATA20_SPT20	MR Egger	5	-0.418746	1.40218	0.784707	0.999923	-3.16702	2.32953	0.657871	0.0421288	10.2731	Raw	-0.802359	0.2127	-3.77226	0.0195663	0.752	0.797346	-0.00489614	1.89743	4	0	0.754617	1.81877	3	0	0.61086
SGLT2 inhibition	11117_2_SPATA20_SPT20	Weighted median	5	-0.674114	0.398701	0.09088	0.444242	-1.45557	0.107341	0.509608	0.233268	1.11331	Raw	-0.802359	0.2127	-3.77226	0.0195663	0.752	0.797346	-0.00489614	1.89743	4	0	0.754617	1.81877	3	0	0.61086
SGLT2 inhibition	11117_2_SPATA20_SPT20	Simple mode	5	-0.637435	0.56289	0.320735	0.876294	-1.7407	0.46583	0.528647	0.175398	1.59334	Raw	-0.802359	0.2127	-3.77226	0.0195663	0.752	0.797346	-0.00489614	1.89743	4	0	0.754617	1.81877	3	0	0.61086
SGLT2 inhibition	11117_2_SPATA20_SPT20	Weighted mode	5	-0.47673	0.506753	0.400095	0.962483	-1.46997	0.516505	0.62081	0.229933	1.67616	Raw	-0.802359	0.2127	-3.77226	0.0195663	0.752	0.797346	-0.00489614	1.89743	4	0	0.754617	1.81877	3	0	0.61086
SGLT2 inhibition	11118_107_RAB17_RAB17	Inverse variance weighted (fixed effects)	5	0.0973726	0.304365	0.749028	0.852958	-0.499182	0.693927	1.10227	0.607027	2.00156	Raw	0.0973726	0.228204	0.426692	0.691566	0.689	0.347262	0.0192368	2.24862	4	0	0.690138	1.01226	3	0	0.798286
SGLT2 inhibition	11118_107_RAB17_RAB17	MR Egger	5	-1.40846	1.38805	0.384966	0.999923	-4.12903	1.31211	0.24452	0.0160985	3.714	Raw	0.0973726	0.228204	0.426692	0.691566	0.689	0.347262	0.0192368	2.24862	4	0	0.690138	1.01226	3	0	0.798286
SGLT2 inhibition	11118_107_RAB17_RAB17	Weighted median	5	0.0691386	0.366591	0.850407	0.948089	-0.64938	0.787657	1.07158	0.52237	2.19824	Raw	0.0973726	0.228204	0.426692	0.691566	0.689	0.347262	0.0192368	2.24862	4	0	0.690138	1.01226	3	0	0.798286
SGLT2 inhibition	11118_107_RAB17_RAB17	Simple mode	5	0.15518	0.52925	0.783946	0.953614	-0.882149	1.19251	1.16787	0.413893	3.29534	Raw	0.0973726	0.228204	0.426692	0.691566	0.689	0.347262	0.0192368	2.24862	4	0	0.690138	1.01226	3	0	0.798286
SGLT2 inhibition	11118_107_RAB17_RAB17	Weighted mode	5	-0.066463	0.464809	0.893212	0.986401	-0.977489	0.844563	0.935698	0.376255	2.32696	Raw	0.0973726	0.228204	0.426692	0.691566	0.689	0.347262	0.0192368	2.24862	4	0	0.690138	1.01226	3	0	0.798286
SGLT2 inhibition	11120_49_NAT14_NAT14	Inverse variance weighted (fixed effects)	5	-0.497979	0.30076	0.0977752	0.250204	-1.08747	0.0915102	0.607758	0.337069	1.09583	Raw	-0.497979	0.192294	-2.58968	0.0607046	0.814	0.515	-0.0125813	1.63513	4	0	0.802465	1.09328	3	0	0.778698
SGLT2 inhibition	11120_49_NAT14_NAT14	MR Egger	5	0.489989	1.37544	0.74524	0.999923	-2.20588	3.18585	1.6323	0.110154	24.1879	Raw	-0.497979	0.192294	-2.58968	0.0607046	0.814	0.515	-0.0125813	1.63513	4	0	0.802465	1.09328	3	0	0.778698
SGLT2 inhibition	11120_49_NAT14_NAT14	Weighted median	5	-0.339496	0.385052	0.377945	0.699192	-1.0942	0.415206	0.712129	0.334808	1.51468	Raw	-0.497979	0.192294	-2.58968	0.0607046	0.814	0.515	-0.0125813	1.63513	4	0	0.802465	1.09328	3	0	0.778698
SGLT2 inhibition	11120_49_NAT14_NAT14	Simple mode	5	-0.283658	0.511002	0.608404	0.913954	-1.28522	0.717906	0.753024	0.276589	2.05014	Raw	-0.497979	0.192294	-2.58968	0.0607046	0.814	0.515	-0.0125813	1.63513	4	0	0.802465	1.09328	3	0	0.778698
SGLT2 inhibition	11120_49_NAT14_NAT14	Weighted mode	5	-0.273061	0.471228	0.593344	0.962483	-1.19667	0.650546	0.761047	0.3022	1.91659	Raw	-0.497979	0.192294	-2.58968	0.0607046	0.814	0.515	-0.0125813	1.63513	4	0	0.802465	1.09328	3	0	0.778698
SGLT2 inhibition	11122_97_SPG21_SPG21	Inverse variance weighted (fixed effects)	5	-0.627582	0.30055	0.036788	0.137426	-1.21666	-0.0385033	0.533881	0.296218	0.962229	Raw	-0.627582	0.160868	-3.90123	0.0175232	0.885	0.37183	-0.0178656	1.14594	4	0	0.886916	0.0487217	3	0	0.997181
SGLT2 inhibition	11122_97_SPG21_SPG21	MR Egger	5	0.772781	1.37025	0.612185	0.999923	-1.91291	3.45847	2.16578	0.14765	31.7685	Raw	-0.627582	0.160868	-3.90123	0.0175232	0.885	0.37183	-0.0178656	1.14594	4	0	0.886916	0.0487217	3	0	0.997181
SGLT2 inhibition	11122_97_SPG21_SPG21	Weighted median	5	-0.666308	0.385653	0.0840344	0.435476	-1.42219	0.0895707	0.513601	0.241186	1.0937	Raw	-0.627582	0.160868	-3.90123	0.0175232	0.885	0.37183	-0.0178656	1.14594	4	0	0.886916	0.0487217	3	0	0.997181
SGLT2 inhibition	11122_97_SPG21_SPG21	Simple mode	5	-0.71715	0.496439	0.222079	0.876294	-1.69017	0.255871	0.488141	0.184488	1.29159	Raw	-0.627582	0.160868	-3.90123	0.0175232	0.885	0.37183	-0.0178656	1.14594	4	0	0.886916	0.0487217	3	0	0.997181
SGLT2 inhibition	11122_97_SPG21_SPG21	Weighted mode	5	-0.693129	0.431772	0.183696	0.962483	-1.5394	0.153145	0.500009	0.214509	1.16549	Raw	-0.627582	0.160868	-3.90123	0.0175232	0.885	0.37183	-0.0178656	1.14594	4	0	0.886916	0.0487217	3	0	0.997181
SGLT2 inhibition	11126_102_TRIO_TRIO	Inverse variance weighted (fixed effects)	5	-0.71366	0.289416	0.0136686	0.0768344	-1.28092	-0.146403	0.489848	0.277783	0.863809	Raw	-0.71366	0.314577	-2.26863	0.0858571	0.394	0.188202	-0.0280208	4.72571	4	15.3566	0.316616	1.8448	3	0	0.605234
SGLT2 inhibition	11126_102_TRIO_TRIO	MR Egger	5	1.46614	1.31646	0.346608	0.999923	-1.11413	4.0464	4.33247	0.328201	57.1914	Raw	-0.71366	0.314577	-2.26863	0.0858571	0.394	0.188202	-0.0280208	4.72571	4	15.3566	0.316616	1.8448	3	0	0.605234
SGLT2 inhibition	11126_102_TRIO_TRIO	Weighted median	5	-0.566039	0.389962	0.146634	0.50757	-1.33036	0.198286	0.56777	0.264381	1.21931	Raw	-0.71366	0.314577	-2.26863	0.0858571	0.394	0.188202	-0.0280208	4.72571	4	15.3566	0.316616	1.8448	3	0	0.605234
SGLT2 inhibition	11126_102_TRIO_TRIO	Simple mode	5	-0.769462	0.578183	0.254039	0.876294	-1.9027	0.363777	0.463262	0.149165	1.43875	Raw	-0.71366	0.314577	-2.26863	0.0858571	0.394	0.188202	-0.0280208	4.72571	4	15.3566	0.316616	1.8448	3	0	0.605234
SGLT2 inhibition	11126_102_TRIO_TRIO	Weighted mode	5	-0.340447	0.475651	0.513706	0.962483	-1.27272	0.591829	0.711452	0.280068	1.80729	Raw	-0.71366	0.314577	-2.26863	0.0858571	0.394	0.188202	-0.0280208	4.72571	4	15.3566	0.316616	1.8448	3	0	0.605234
SGLT2 inhibition	11128_29_TMEM132C_T132C	Inverse variance weighted (fixed effects)	5	-0.711991	0.29668	0.0164012	0.0832068	-1.29348	-0.130499	0.490667	0.274314	0.877658	Raw	-0.711991	0.160048	-4.44861	0.0112588	0.874	0.628366	-0.00904104	1.16409	4	0	0.883975	0.875412	3	0	0.831357
SGLT2 inhibition	11128_29_TMEM132C_T132C	MR Egger	5	-0.0035473	1.35153	0.998071	0.999923	-2.65254	2.64545	0.996459	0.0704717	14.0898	Raw	-0.711991	0.160048	-4.44861	0.0112588	0.874	0.628366	-0.00904104	1.16409	4	0	0.883975	0.875412	3	0	0.831357
SGLT2 inhibition	11128_29_TMEM132C_T132C	Weighted median	5	-0.653663	0.359233	0.0688192	0.421199	-1.35776	0.0504346	0.520137	0.257236	1.05173	Raw	-0.711991	0.160048	-4.44861	0.0112588	0.874	0.628366	-0.00904104	1.16409	4	0	0.883975	0.875412	3	0	0.831357
SGLT2 inhibition	11128_29_TMEM132C_T132C	Simple mode	5	-1.0163	0.513678	0.11901	0.876294	-2.0231	-0.00948631	0.361933	0.132244	0.990559	Raw	-0.711991	0.160048	-4.44861	0.0112588	0.874	0.628366	-0.00904104	1.16409	4	0	0.883975	0.875412	3	0	0.831357
SGLT2 inhibition	11128_29_TMEM132C_T132C	Weighted mode	5	-0.454522	0.475102	0.392902	0.962483	-1.38572	0.476677	0.634751	0.250143	1.61071	Raw	-0.711991	0.160048	-4.44861	0.0112588	0.874	0.628366	-0.00904104	1.16409	4	0	0.883975	0.875412	3	0	0.831357
SGLT2 inhibition	11129_66_BMP15_BMP15	Inverse variance weighted (fixed effects)	5	0.303413	0.298022	0.308636	0.508006	-0.280711	0.887537	1.35447	0.755247	2.42914	Raw	0.303413	0.0989352	3.06679	0.0374099	0.982	0.843533	-0.00364345	0.440822	4	0	0.979	0.394584	3	0	0.941359
SGLT2 inhibition	11129_66_BMP15_BMP15	MR Egger	5	0.589354	1.36276	0.694602	0.999923	-2.08166	3.26037	1.80282	0.124723	26.0591	Raw	0.303413	0.0989352	3.06679	0.0374099	0.982	0.843533	-0.00364345	0.440822	4	0	0.979	0.394584	3	0	0.941359
SGLT2 inhibition	11129_66_BMP15_BMP15	Weighted median	5	0.308742	0.360711	0.392038	0.70961	-0.398251	1.01573	1.36171	0.671493	2.76139	Raw	0.303413	0.0989352	3.06679	0.0374099	0.982	0.843533	-0.00364345	0.440822	4	0	0.979	0.394584	3	0	0.941359
SGLT2 inhibition	11129_66_BMP15_BMP15	Simple mode	5	0.276716	0.475936	0.59215	0.911055	-0.656118	1.20955	1.31879	0.518862	3.35198	Raw	0.303413	0.0989352	3.06679	0.0374099	0.982	0.843533	-0.00364345	0.440822	4	0	0.979	0.394584	3	0	0.941359
SGLT2 inhibition	11129_66_BMP15_BMP15	Weighted mode	5	0.29871	0.44894	0.542219	0.962483	-0.581213	1.17863	1.34812	0.559219	3.24993	Raw	0.303413	0.0989352	3.06679	0.0374099	0.982	0.843533	-0.00364345	0.440822	4	0	0.979	0.394584	3	0	0.941359
SGLT2 inhibition	11130_158_CACNB4_CACB4	Inverse variance weighted (fixed effects)	5	-0.780594	0.309373	0.0116308	0.0705917	-1.38696	-0.174224	0.458134	0.249832	0.840109	Raw	-0.780594	0.185361	-4.21122	0.0135728	0.865	0.525242	-0.0125089	1.43592	4	0	0.837928	0.922063	3	0	0.8201
SGLT2 inhibition	11130_158_CACNB4_CACB4	MR Egger	5	0.200548	1.40324	0.895414	0.999923	-2.54979	2.95089	1.22207	0.0780979	19.1229	Raw	-0.780594	0.185361	-4.21122	0.0135728	0.865	0.525242	-0.0125089	1.43592	4	0	0.837928	0.922063	3	0	0.8201
SGLT2 inhibition	11130_158_CACNB4_CACB4	Weighted median	5	-0.751127	0.379172	0.0475951	0.393121	-1.49431	-0.00794955	0.471834	0.224404	0.992082	Raw	-0.780594	0.185361	-4.21122	0.0135728	0.865	0.525242	-0.0125089	1.43592	4	0	0.837928	0.922063	3	0	0.8201
SGLT2 inhibition	11130_158_CACNB4_CACB4	Simple mode	5	-0.797181	0.487906	0.177622	0.876294	-1.75348	0.159115	0.450597	0.173171	1.17247	Raw	-0.780594	0.185361	-4.21122	0.0135728	0.865	0.525242	-0.0125089	1.43592	4	0	0.837928	0.922063	3	0	0.8201
SGLT2 inhibition	11130_158_CACNB4_CACB4	Weighted mode	5	-0.735189	0.47181	0.19418	0.962483	-1.65994	0.189559	0.479415	0.190151	1.20872	Raw	-0.780594	0.185361	-4.21122	0.0135728	0.865	0.525242	-0.0125089	1.43592	4	0	0.837928	0.922063	3	0	0.8201
SGLT2 inhibition	11134_30_MTRF1L_RF1ML	Inverse variance weighted (fixed effects)	5	-0.557191	0.298937	0.0623347	0.189926	-1.14311	0.0287256	0.572816	0.318827	1.02914	Raw	-0.557191	0.231992	-2.40177	0.0742137	0.71	0.325693	-0.0199007	2.40905	4	0	0.660992	1.03473	3	0	0.79285
SGLT2 inhibition	11134_30_MTRF1L_RF1ML	MR Egger	5	1.00248	1.36359	0.515491	0.999923	-1.67016	3.67511	2.72502	0.188218	39.453	Raw	-0.557191	0.231992	-2.40177	0.0742137	0.71	0.325693	-0.0199007	2.40905	4	0	0.660992	1.03473	3	0	0.79285
SGLT2 inhibition	11134_30_MTRF1L_RF1ML	Weighted median	5	-0.385137	0.379631	0.310343	0.647676	-1.12921	0.358941	0.680358	0.323287	1.43181	Raw	-0.557191	0.231992	-2.40177	0.0742137	0.71	0.325693	-0.0199007	2.40905	4	0	0.660992	1.03473	3	0	0.79285
SGLT2 inhibition	11134_30_MTRF1L_RF1ML	Simple mode	5	-0.312665	0.466612	0.539508	0.899893	-1.22722	0.601895	0.731495	0.293105	1.82558	Raw	-0.557191	0.231992	-2.40177	0.0742137	0.71	0.325693	-0.0199007	2.40905	4	0	0.660992	1.03473	3	0	0.79285
SGLT2 inhibition	11134_30_MTRF1L_RF1ML	Weighted mode	5	-0.318952	0.433196	0.502408	0.962483	-1.16802	0.530111	0.72691	0.310983	1.69912	Raw	-0.557191	0.231992	-2.40177	0.0742137	0.71	0.325693	-0.0199007	2.40905	4	0	0.660992	1.03473	3	0	0.79285
SGLT2 inhibition	11135_5_MRPL55_RM55	Inverse variance weighted (fixed effects)	5	-0.549371	0.295284	0.0628169	0.190206	-1.12813	0.0293851	0.577313	0.323639	1.02982	Raw	-0.549371	0.323403	-1.69872	0.164602	0.359	0.241854	-0.0243232	4.7981	4	16.6336	0.308648	2.68322	3	0	0.443087
SGLT2 inhibition	11135_5_MRPL55_RM55	MR Egger	5	1.35259	1.34077	0.387374	0.999923	-1.27532	3.98051	3.86744	0.27934	53.5442	Raw	-0.549371	0.323403	-1.69872	0.164602	0.359	0.241854	-0.0243232	4.7981	4	16.6336	0.308648	2.68322	3	0	0.443087
SGLT2 inhibition	11135_5_MRPL55_RM55	Weighted median	5	-0.35076	0.386034	0.363548	0.686453	-1.10739	0.405867	0.704153	0.330421	1.5006	Raw	-0.549371	0.323403	-1.69872	0.164602	0.359	0.241854	-0.0243232	4.7981	4	16.6336	0.308648	2.68322	3	0	0.443087
SGLT2 inhibition	11135_5_MRPL55_RM55	Simple mode	5	-0.342394	0.524068	0.549189	0.901647	-1.36957	0.684779	0.710069	0.254217	1.98333	Raw	-0.549371	0.323403	-1.69872	0.164602	0.359	0.241854	-0.0243232	4.7981	4	16.6336	0.308648	2.68322	3	0	0.443087
SGLT2 inhibition	11135_5_MRPL55_RM55	Weighted mode	5	-0.242085	0.409057	0.585805	0.962483	-1.04384	0.559666	0.784989	0.352101	1.75009	Raw	-0.549371	0.323403	-1.69872	0.164602	0.359	0.241854	-0.0243232	4.7981	4	16.6336	0.308648	2.68322	3	0	0.443087
SGLT2 inhibition	11137_43_CSF2RB_IL3RB	Inverse variance weighted (fixed effects)	5	-0.510047	0.301222	0.0904064	0.237335	-1.10044	0.0803488	0.600467	0.332724	1.08366	Raw	-0.510047	0.200968	-2.53795	0.0641201	0.81	0.528647	-0.0120449	1.78049	4	0	0.776051	1.27567	3	0	0.734917
SGLT2 inhibition	11137_43_CSF2RB_IL3RB	MR Egger	5	0.434996	1.36379	0.770674	0.999923	-2.23803	3.10803	1.54496	0.106668	22.3768	Raw	-0.510047	0.200968	-2.53795	0.0641201	0.81	0.528647	-0.0120449	1.78049	4	0	0.776051	1.27567	3	0	0.734917
SGLT2 inhibition	11137_43_CSF2RB_IL3RB	Weighted median	5	-0.506437	0.372622	0.174109	0.52928	-1.23678	0.223902	0.602639	0.290318	1.25095	Raw	-0.510047	0.200968	-2.53795	0.0641201	0.81	0.528647	-0.0120449	1.78049	4	0	0.776051	1.27567	3	0	0.734917
SGLT2 inhibition	11137_43_CSF2RB_IL3RB	Simple mode	5	-0.673663	0.481322	0.234208	0.876294	-1.61705	0.269728	0.509838	0.198483	1.30961	Raw	-0.510047	0.200968	-2.53795	0.0641201	0.81	0.528647	-0.0120449	1.78049	4	0	0.776051	1.27567	3	0	0.734917
SGLT2 inhibition	11137_43_CSF2RB_IL3RB	Weighted mode	5	-0.52407	0.459919	0.318106	0.962483	-1.42551	0.377371	0.592106	0.240386	1.45845	Raw	-0.510047	0.200968	-2.53795	0.0641201	0.81	0.528647	-0.0120449	1.78049	4	0	0.776051	1.27567	3	0	0.734917
SGLT2 inhibition	11138_16_RUNX3_RUNX3	Inverse variance weighted (fixed effects)	5	-0.452203	0.298901	0.130308	0.29796	-1.03805	0.133642	0.636225	0.354145	1.14298	Raw	-0.452203	0.313027	-1.44461	0.222072	0.454	0.165756	-0.0307828	4.38702	4	8.82199	0.356155	1.06222	3	0	0.786202
SGLT2 inhibition	11138_16_RUNX3_RUNX3	MR Egger	5	1.95726	1.35479	0.244287	0.999923	-0.698133	4.61265	7.07989	0.497513	100.751	Raw	-0.452203	0.313027	-1.44461	0.222072	0.454	0.165756	-0.0307828	4.38702	4	8.82199	0.356155	1.06222	3	0	0.786202
SGLT2 inhibition	11138_16_RUNX3_RUNX3	Weighted median	5	-0.305785	0.369981	0.408527	0.722876	-1.03095	0.419378	0.736545	0.356669	1.52101	Raw	-0.452203	0.313027	-1.44461	0.222072	0.454	0.165756	-0.0307828	4.38702	4	8.82199	0.356155	1.06222	3	0	0.786202
SGLT2 inhibition	11138_16_RUNX3_RUNX3	Simple mode	5	-0.393779	0.521367	0.492115	0.888454	-1.41566	0.6281	0.674503	0.242766	1.87405	Raw	-0.452203	0.313027	-1.44461	0.222072	0.454	0.165756	-0.0307828	4.38702	4	8.82199	0.356155	1.06222	3	0	0.786202
SGLT2 inhibition	11138_16_RUNX3_RUNX3	Weighted mode	5	-0.231213	0.441275	0.627994	0.962483	-1.09611	0.633686	0.79357	0.334168	1.88455	Raw	-0.452203	0.313027	-1.44461	0.222072	0.454	0.165756	-0.0307828	4.38702	4	8.82199	0.356155	1.06222	3	0	0.786202
SGLT2 inhibition	11140_56_COL1A1_CO1A1	Inverse variance weighted (fixed effects)	5	0.149534	0.315664	0.635705	0.775541	-0.469168	0.768236	1.16129	0.625523	2.15596	Raw	0.149534	0.234777	0.636919	0.558804	0.692	0.703174	0.00745865	2.21269	4	0	0.696706	2.03683	3	0	0.564797
SGLT2 inhibition	11140_56_COL1A1_CO1A1	MR Egger	5	-0.437215	1.43433	0.780426	0.999923	-3.24851	2.37408	0.645832	0.0388321	10.7411	Raw	0.149534	0.234777	0.636919	0.558804	0.692	0.703174	0.00745865	2.21269	4	0	0.696706	2.03683	3	0	0.564797
SGLT2 inhibition	11140_56_COL1A1_CO1A1	Weighted median	5	-0.110991	0.383994	0.772549	0.91178	-0.863618	0.641637	0.894947	0.421634	1.89959	Raw	0.149534	0.234777	0.636919	0.558804	0.692	0.703174	0.00745865	2.21269	4	0	0.696706	2.03683	3	0	0.564797
SGLT2 inhibition	11140_56_COL1A1_CO1A1	Simple mode	5	-0.123155	0.516869	0.823379	0.961031	-1.13622	0.889908	0.884126	0.321031	2.43491	Raw	0.149534	0.234777	0.636919	0.558804	0.692	0.703174	0.00745865	2.21269	4	0	0.696706	2.03683	3	0	0.564797
SGLT2 inhibition	11140_56_COL1A1_CO1A1	Weighted mode	5	-0.143431	0.515372	0.794572	0.974171	-1.15356	0.866698	0.866381	0.315512	2.37904	Raw	0.149534	0.234777	0.636919	0.558804	0.692	0.703174	0.00745865	2.21269	4	0	0.696706	2.03683	3	0	0.564797
SGLT2 inhibition	11142_11_ANGPTL1_ANGL1	Inverse variance weighted (fixed effects)	5	0.129371	0.289179	0.654605	0.791184	-0.43742	0.696162	1.13811	0.6457	2.00604	Raw	0.129371	0.192332	0.672644	0.538032	0.808	0.861614	0.0032011	1.76942	4	0	0.778072	1.73341	3	0	0.629531
SGLT2 inhibition	11142_11_ANGPTL1_ANGL1	MR Egger	5	-0.12673	1.38027	0.932632	0.999923	-2.83205	2.57859	0.880972	0.058892	13.1786	Raw	0.129371	0.192332	0.672644	0.538032	0.808	0.861614	0.0032011	1.76942	4	0	0.778072	1.73341	3	0	0.629531
SGLT2 inhibition	11142_11_ANGPTL1_ANGL1	Weighted median	5	0.165986	0.349115	0.634467	0.849615	-0.518279	0.850252	1.18056	0.595545	2.34024	Raw	0.129371	0.192332	0.672644	0.538032	0.808	0.861614	0.0032011	1.76942	4	0	0.778072	1.73341	3	0	0.629531
SGLT2 inhibition	11142_11_ANGPTL1_ANGL1	Simple mode	5	0.409295	0.509175	0.466543	0.880589	-0.588687	1.40728	1.50576	0.555055	4.08482	Raw	0.129371	0.192332	0.672644	0.538032	0.808	0.861614	0.0032011	1.76942	4	0	0.778072	1.73341	3	0	0.629531
SGLT2 inhibition	11142_11_ANGPTL1_ANGL1	Weighted mode	5	0.243451	0.465093	0.628324	0.962483	-0.668132	1.15503	1.27564	0.512666	3.17413	Raw	0.129371	0.192332	0.672644	0.538032	0.808	0.861614	0.0032011	1.76942	4	0	0.778072	1.73341	3	0	0.629531
SGLT2 inhibition	11143_32_OLFM3_NOE3	Inverse variance weighted (fixed effects)	5	-0.479976	0.304231	0.114641	0.276397	-1.07627	0.116316	0.618798	0.340865	1.12335	Raw	-0.479976	0.153064	-3.13579	0.0349894	0.916	0.701145	-0.00731854	1.01251	4	0	0.907893	0.834046	3	0	0.841308
SGLT2 inhibition	11143_32_OLFM3_NOE3	MR Egger	5	0.0935196	1.39121	0.950635	0.999923	-2.63326	2.8203	1.09803	0.0718441	16.7818	Raw	-0.479976	0.153064	-3.13579	0.0349894	0.916	0.701145	-0.00731854	1.01251	4	0	0.907893	0.834046	3	0	0.841308
SGLT2 inhibition	11143_32_OLFM3_NOE3	Weighted median	5	-0.426724	0.372088	0.25145	0.605838	-1.15602	0.302569	0.652644	0.314738	1.35333	Raw	-0.479976	0.153064	-3.13579	0.0349894	0.916	0.701145	-0.00731854	1.01251	4	0	0.907893	0.834046	3	0	0.841308
SGLT2 inhibition	11143_32_OLFM3_NOE3	Simple mode	5	-0.815284	0.493122	0.173611	0.876294	-1.7818	0.151235	0.442514	0.168334	1.16327	Raw	-0.479976	0.153064	-3.13579	0.0349894	0.916	0.701145	-0.00731854	1.01251	4	0	0.907893	0.834046	3	0	0.841308
SGLT2 inhibition	11143_32_OLFM3_NOE3	Weighted mode	5	-0.323969	0.488481	0.543461	0.962483	-1.28139	0.633455	0.723273	0.277651	1.88411	Raw	-0.479976	0.153064	-3.13579	0.0349894	0.916	0.701145	-0.00731854	1.01251	4	0	0.907893	0.834046	3	0	0.841308
SGLT2 inhibition	11144_10_DEFB116_DB116	Inverse variance weighted (fixed effects)	5	-0.259159	0.298551	0.385364	0.576627	-0.844319	0.326001	0.771701	0.42985	1.38542	Raw	-0.259159	0.1968	-1.31686	0.258261	0.814	0.394689	-0.0167605	1.73809	4	0	0.783787	0.755768	3	0	0.860015
SGLT2 inhibition	11144_10_DEFB116_DB116	MR Egger	5	1.05512	1.35924	0.494179	0.999923	-1.609	3.71923	2.87232	0.200089	41.2327	Raw	-0.259159	0.1968	-1.31686	0.258261	0.814	0.394689	-0.0167605	1.73809	4	0	0.783787	0.755768	3	0	0.860015
SGLT2 inhibition	11144_10_DEFB116_DB116	Weighted median	5	-0.14532	0.357845	0.68467	0.875018	-0.846696	0.556055	0.864745	0.42883	1.74378	Raw	-0.259159	0.1968	-1.31686	0.258261	0.814	0.394689	-0.0167605	1.73809	4	0	0.783787	0.755768	3	0	0.860015
SGLT2 inhibition	11144_10_DEFB116_DB116	Simple mode	5	-0.0801149	0.45454	0.868657	0.969873	-0.971013	0.810783	0.92301	0.378699	2.24967	Raw	-0.259159	0.1968	-1.31686	0.258261	0.814	0.394689	-0.0167605	1.73809	4	0	0.783787	0.755768	3	0	0.860015
SGLT2 inhibition	11144_10_DEFB116_DB116	Weighted mode	5	-0.0930005	0.433025	0.840452	0.979701	-0.941729	0.755728	0.911193	0.389953	2.12916	Raw	-0.259159	0.1968	-1.31686	0.258261	0.814	0.394689	-0.0167605	1.73809	4	0	0.783787	0.755768	3	0	0.860015
SGLT2 inhibition	11145_72_KIAA1549L_K154L	Inverse variance weighted (fixed effects)	5	-0.270276	0.306387	0.377701	0.567775	-0.870793	0.330242	0.763169	0.418619	1.3913	Raw	-0.270276	0.199205	-1.35677	0.246373	0.784	0.944193	0.00134921	1.69092	4	0	0.792367	1.68514	3	0	0.640243
SGLT2 inhibition	11145_72_KIAA1549L_K154L	MR Egger	5	-0.374976	1.41105	0.807653	0.999923	-3.14063	2.39068	0.687306	0.0432554	10.9209	Raw	-0.270276	0.199205	-1.35677	0.246373	0.784	0.944193	0.00134921	1.69092	4	0	0.792367	1.68514	3	0	0.640243
SGLT2 inhibition	11145_72_KIAA1549L_K154L	Weighted median	5	0.0640229	0.372815	0.863651	0.953751	-0.666694	0.79474	1.06612	0.513403	2.21387	Raw	-0.270276	0.199205	-1.35677	0.246373	0.784	0.944193	0.00134921	1.69092	4	0	0.792367	1.68514	3	0	0.640243
SGLT2 inhibition	11145_72_KIAA1549L_K154L	Simple mode	5	0.0799223	0.545395	0.890584	0.974331	-0.989052	1.1489	1.0832	0.371929	3.15471	Raw	-0.270276	0.199205	-1.35677	0.246373	0.784	0.944193	0.00134921	1.69092	4	0	0.792367	1.68514	3	0	0.640243
SGLT2 inhibition	11145_72_KIAA1549L_K154L	Weighted mode	5	0.0732167	0.506389	0.89203	0.986401	-0.919305	1.06574	1.07596	0.398796	2.90298	Raw	-0.270276	0.199205	-1.35677	0.246373	0.784	0.944193	0.00134921	1.69092	4	0	0.792367	1.68514	3	0	0.640243
SGLT2 inhibition	11146_4_TBX22_TBX22	Inverse variance weighted (fixed effects)	5	-0.292781	0.300938	0.330605	0.529642	-0.88262	0.297057	0.746185	0.413698	1.34589	Raw	-0.292781	0.200583	-1.45965	0.21816	0.766	0.34199	-0.0191485	1.77703	4	0	0.776681	0.508419	3	0	0.917038
SGLT2 inhibition	11146_4_TBX22_TBX22	MR Egger	5	1.20851	1.36646	0.441609	0.999923	-1.46975	3.88676	3.34849	0.229984	48.7527	Raw	-0.292781	0.200583	-1.45965	0.21816	0.766	0.34199	-0.0191485	1.77703	4	0	0.776681	0.508419	3	0	0.917038
SGLT2 inhibition	11146_4_TBX22_TBX22	Weighted median	5	-0.282092	0.372149	0.448446	0.752996	-1.0115	0.44732	0.754204	0.363672	1.56412	Raw	-0.292781	0.200583	-1.45965	0.21816	0.766	0.34199	-0.0191485	1.77703	4	0	0.776681	0.508419	3	0	0.917038
SGLT2 inhibition	11146_4_TBX22_TBX22	Simple mode	5	-0.340577	0.4951	0.529333	0.898744	-1.31097	0.629818	0.71136	0.269558	1.87727	Raw	-0.292781	0.200583	-1.45965	0.21816	0.766	0.34199	-0.0191485	1.77703	4	0	0.776681	0.508419	3	0	0.917038
SGLT2 inhibition	11146_4_TBX22_TBX22	Weighted mode	5	-0.199972	0.457603	0.684668	0.962523	-1.09687	0.69693	0.818753	0.333913	2.00758	Raw	-0.292781	0.200583	-1.45965	0.21816	0.766	0.34199	-0.0191485	1.77703	4	0	0.776681	0.508419	3	0	0.917038
SGLT2 inhibition	11147_17_TREML1_TRML1	Inverse variance weighted (fixed effects)	5	-0.663963	0.304729	0.0293417	0.119002	-1.26123	-0.0666945	0.514807	0.283305	0.935481	Raw	-0.663963	0.26871	-2.47093	0.0688783	0.596	0.506008	-0.0130093	3.11029	4	0	0.539541	2.54287	3	0	0.467594
SGLT2 inhibition	11147_17_TREML1_TRML1	MR Egger	5	0.356119	1.38805	0.814107	0.999923	-2.36447	3.07671	1.42778	0.0939995	21.6868	Raw	-0.663963	0.26871	-2.47093	0.0688783	0.596	0.506008	-0.0130093	3.11029	4	0	0.539541	2.54287	3	0	0.467594
SGLT2 inhibition	11147_17_TREML1_TRML1	Weighted median	5	-0.778968	0.381229	0.041022	0.390089	-1.52618	-0.0317593	0.458879	0.217365	0.96874	Raw	-0.663963	0.26871	-2.47093	0.0688783	0.596	0.506008	-0.0130093	3.11029	4	0	0.539541	2.54287	3	0	0.467594
SGLT2 inhibition	11147_17_TREML1_TRML1	Simple mode	5	-0.867316	0.529835	0.176981	0.876294	-1.90579	0.17116	0.420077	0.148705	1.18668	Raw	-0.663963	0.26871	-2.47093	0.0688783	0.596	0.506008	-0.0130093	3.11029	4	0	0.539541	2.54287	3	0	0.467594
SGLT2 inhibition	11147_17_TREML1_TRML1	Weighted mode	5	-0.814929	0.49351	0.174024	0.962483	-1.78221	0.152351	0.442671	0.168266	1.16457	Raw	-0.663963	0.26871	-2.47093	0.0688783	0.596	0.506008	-0.0130093	3.11029	4	0	0.539541	2.54287	3	0	0.467594
SGLT2 inhibition	11149_3_TLR1_TLR1	Inverse variance weighted (fixed effects)	5	0.322655	0.295479	0.274845	0.472784	-0.256484	0.901793	1.38079	0.773768	2.46402	Raw	0.322655	0.175295	1.84064	0.139495	0.852	0.744115	-0.00591726	1.40782	4	0	0.842835	1.27972	3	0	0.733954
SGLT2 inhibition	11149_3_TLR1_TLR1	MR Egger	5	0.787037	1.33072	0.595835	0.999923	-1.82118	3.39525	2.19688	0.161835	29.8221	Raw	0.322655	0.175295	1.84064	0.139495	0.852	0.744115	-0.00591726	1.40782	4	0	0.842835	1.27972	3	0	0.733954
SGLT2 inhibition	11149_3_TLR1_TLR1	Weighted median	5	0.214462	0.36272	0.554345	0.809987	-0.496468	0.925393	1.2392	0.608677	2.52286	Raw	0.322655	0.175295	1.84064	0.139495	0.852	0.744115	-0.00591726	1.40782	4	0	0.842835	1.27972	3	0	0.733954
SGLT2 inhibition	11149_3_TLR1_TLR1	Simple mode	5	0.13735	0.504362	0.798852	0.954802	-0.851199	1.1259	1.14723	0.426903	3.08299	Raw	0.322655	0.175295	1.84064	0.139495	0.852	0.744115	-0.00591726	1.40782	4	0	0.842835	1.27972	3	0	0.733954
SGLT2 inhibition	11149_3_TLR1_TLR1	Weighted mode	5	0.186789	0.499911	0.72763	0.969045	-0.793036	1.16661	1.20537	0.452469	3.2111	Raw	0.322655	0.175295	1.84064	0.139495	0.852	0.744115	-0.00591726	1.40782	4	0	0.842835	1.27972	3	0	0.733954
SGLT2 inhibition	11152_46_KLK13_kallikrein_13	Inverse variance weighted (fixed effects)	5	0.274022	0.340362	0.420769	0.607875	-0.393089	0.941132	1.31524	0.674969	2.56288	Raw	0.274022	0.0575325	4.7629	0.00888623	1	0.958498	0.00108627	0.114289	4	0	0.998428	0.111097	3	0	0.990473
SGLT2 inhibition	11152_46_KLK13_kallikrein_13	MR Egger	5	0.189318	1.53739	0.909781	0.999923	-2.82397	3.20261	1.20842	0.0593697	24.5966	Raw	0.274022	0.0575325	4.7629	0.00888623	1	0.958498	0.00108627	0.114289	4	0	0.998428	0.111097	3	0	0.990473
SGLT2 inhibition	11152_46_KLK13_kallikrein_13	Weighted median	5	0.25905	0.402365	0.519693	0.790023	-0.529585	1.04769	1.2957	0.588849	2.85105	Raw	0.274022	0.0575325	4.7629	0.00888623	1	0.958498	0.00108627	0.114289	4	0	0.998428	0.111097	3	0	0.990473
SGLT2 inhibition	11152_46_KLK13_kallikrein_13	Simple mode	5	0.263102	0.530757	0.646098	0.922551	-0.777181	1.30339	1.30096	0.4597	3.68174	Raw	0.274022	0.0575325	4.7629	0.00888623	1	0.958498	0.00108627	0.114289	4	0	0.998428	0.111097	3	0	0.990473
SGLT2 inhibition	11152_46_KLK13_kallikrein_13	Weighted mode	5	0.277326	0.473251	0.589346	0.962483	-0.650247	1.2049	1.3196	0.521917	3.33642	Raw	0.274022	0.0575325	4.7629	0.00888623	1	0.958498	0.00108627	0.114289	4	0	0.998428	0.111097	3	0	0.990473
SGLT2 inhibition	11154_3_NFE2L1_NF2L1	Inverse variance weighted (fixed effects)	5	-1.0171	0.298945	0.00066819	0.0168779	-1.60303	-0.43117	0.361642	0.201285	0.649748	Raw	-1.0171	0.344272	-2.95435	0.0417881	0.385	0.145556	-0.0331668	5.30496	4	24.5989	0.257413	1.48279	3	0	0.686247
SGLT2 inhibition	11154_3_NFE2L1_NF2L1	MR Egger	5	1.5815	1.36239	0.329688	0.999923	-1.08878	4.25178	4.86225	0.336628	70.2303	Raw	-1.0171	0.344272	-2.95435	0.0417881	0.385	0.145556	-0.0331668	5.30496	4	24.5989	0.257413	1.48279	3	0	0.686247
SGLT2 inhibition	11154_3_NFE2L1_NF2L1	Weighted median	5	-0.677458	0.39699	0.0879174	0.438829	-1.45556	0.100642	0.507906	0.23327	1.10588	Raw	-1.0171	0.344272	-2.95435	0.0417881	0.385	0.145556	-0.0331668	5.30496	4	24.5989	0.257413	1.48279	3	0	0.686247
SGLT2 inhibition	11154_3_NFE2L1_NF2L1	Simple mode	5	-0.627168	0.455519	0.240604	0.876294	-1.51999	0.26565	0.534102	0.218715	1.30428	Raw	-1.0171	0.344272	-2.95435	0.0417881	0.385	0.145556	-0.0331668	5.30496	4	24.5989	0.257413	1.48279	3	0	0.686247
SGLT2 inhibition	11154_3_NFE2L1_NF2L1	Weighted mode	5	-0.652574	0.436774	0.209461	0.962483	-1.50865	0.203503	0.520704	0.221208	1.22569	Raw	-1.0171	0.344272	-2.95435	0.0417881	0.385	0.145556	-0.0331668	5.30496	4	24.5989	0.257413	1.48279	3	0	0.686247
SGLT2 inhibition	11155_16_COL6A5_CO6A5	Inverse variance weighted (fixed effects)	5	-0.180022	0.295314	0.542131	0.708645	-0.758837	0.398794	0.835252	0.468211	1.49003	Raw	-0.180022	0.180697	-0.996262	0.375509	0.813	0.756357	-0.00576334	1.49759	4	0	0.827068	1.38208	3	0	0.70974
SGLT2 inhibition	11155_16_COL6A5_CO6A5	MR Egger	5	0.270602	1.35835	0.854833	0.999923	-2.39177	2.93297	1.31075	0.0914681	18.7833	Raw	-0.180022	0.180697	-0.996262	0.375509	0.813	0.756357	-0.00576334	1.49759	4	0	0.827068	1.38208	3	0	0.70974
SGLT2 inhibition	11155_16_COL6A5_CO6A5	Weighted median	5	-0.258881	0.365314	0.47854	0.770509	-0.974895	0.457134	0.771915	0.377232	1.57954	Raw	-0.180022	0.180697	-0.996262	0.375509	0.813	0.756357	-0.00576334	1.49759	4	0	0.827068	1.38208	3	0	0.70974
SGLT2 inhibition	11155_16_COL6A5_CO6A5	Simple mode	5	-0.463633	0.479317	0.38818	0.876294	-1.40309	0.475829	0.628994	0.245835	1.60935	Raw	-0.180022	0.180697	-0.996262	0.375509	0.813	0.756357	-0.00576334	1.49759	4	0	0.827068	1.38208	3	0	0.70974
SGLT2 inhibition	11155_16_COL6A5_CO6A5	Weighted mode	5	0.159618	0.472441	0.752457	0.969045	-0.766367	1.0856	1.17306	0.464698	2.96122	Raw	-0.180022	0.180697	-0.996262	0.375509	0.813	0.756357	-0.00576334	1.49759	4	0	0.827068	1.38208	3	0	0.70974
SGLT2 inhibition	11158_40_CCDC64_BICR1	Inverse variance weighted (fixed effects)	5	-0.869743	0.2989	0.00361641	0.0371158	-1.45559	-0.2839	0.419059	0.233264	0.752842	Raw	-0.869743	0.19077	-4.55911	0.0103458	0.812	0.433921	-0.0152394	1.62941	4	0	0.803497	0.817313	3	0	0.845322
SGLT2 inhibition	11158_40_CCDC64_BICR1	MR Egger	5	0.325844	1.35997	0.82608	0.999923	-2.33969	2.99138	1.3852	0.0963575	19.9131	Raw	-0.869743	0.19077	-4.55911	0.0103458	0.812	0.433921	-0.0152394	1.62941	4	0	0.803497	0.817313	3	0	0.845322
SGLT2 inhibition	11158_40_CCDC64_BICR1	Weighted median	5	-0.648435	0.372305	0.0815651	0.435476	-1.37815	0.081283	0.522863	0.252044	1.08468	Raw	-0.869743	0.19077	-4.55911	0.0103458	0.812	0.433921	-0.0152394	1.62941	4	0	0.803497	0.817313	3	0	0.845322
SGLT2 inhibition	11158_40_CCDC64_BICR1	Simple mode	5	-0.699964	0.508753	0.240881	0.876294	-1.69712	0.297191	0.496603	0.183211	1.34607	Raw	-0.869743	0.19077	-4.55911	0.0103458	0.812	0.433921	-0.0152394	1.62941	4	0	0.803497	0.817313	3	0	0.845322
SGLT2 inhibition	11158_40_CCDC64_BICR1	Weighted mode	5	-0.608764	0.443504	0.2418	0.962483	-1.47803	0.260504	0.544023	0.228086	1.29758	Raw	-0.869743	0.19077	-4.55911	0.0103458	0.812	0.433921	-0.0152394	1.62941	4	0	0.803497	0.817313	3	0	0.845322
SGLT2 inhibition	11160_56_RNF122_RN122	Inverse variance weighted (fixed effects)	5	-0.643103	0.309384	0.0376489	0.139079	-1.2495	-0.0367104	0.525659	0.286649	0.963955	Raw	-0.643103	0.149877	-4.29086	0.0127375	0.925	0.734388	-0.00652179	0.938721	4	0	0.918941	0.800085	3	0	0.849447
SGLT2 inhibition	11160_56_RNF122_RN122	MR Egger	5	-0.131575	1.40823	0.93145	0.999923	-2.89171	2.62856	0.876713	0.0554814	13.8538	Raw	-0.643103	0.149877	-4.29086	0.0127375	0.925	0.734388	-0.00652179	0.938721	4	0	0.918941	0.800085	3	0	0.849447
SGLT2 inhibition	11160_56_RNF122_RN122	Weighted median	5	-0.645058	0.386288	0.0949415	0.449732	-1.40218	0.112067	0.524632	0.246059	1.11859	Raw	-0.643103	0.149877	-4.29086	0.0127375	0.925	0.734388	-0.00652179	0.938721	4	0	0.918941	0.800085	3	0	0.849447
SGLT2 inhibition	11160_56_RNF122_RN122	Simple mode	5	-0.908754	0.509989	0.149352	0.876294	-1.90833	0.090824	0.403026	0.148328	1.09508	Raw	-0.643103	0.149877	-4.29086	0.0127375	0.925	0.734388	-0.00652179	0.938721	4	0	0.918941	0.800085	3	0	0.849447
SGLT2 inhibition	11160_56_RNF122_RN122	Weighted mode	5	-0.467285	0.468997	0.375471	0.962483	-1.38652	0.451949	0.626702	0.249944	1.57137	Raw	-0.643103	0.149877	-4.29086	0.0127375	0.925	0.734388	-0.00652179	0.938721	4	0	0.918941	0.800085	3	0	0.849447
SGLT2 inhibition	11161_5_SPG20_SPG20	Inverse variance weighted (fixed effects)	5	-0.99151	0.306406	0.00121242	0.0210341	-1.59207	-0.390955	0.371016	0.203505	0.67641	Raw	-0.99151	0.205688	-4.82045	0.00852023	0.854	0.323625	-0.0204334	1.80254	4	0	0.772017	0.414116	3	0	0.937311
SGLT2 inhibition	11161_5_SPG20_SPG20	MR Egger	5	0.610817	1.39394	0.690879	0.999923	-2.1213	3.34294	1.84194	0.119876	28.3021	Raw	-0.99151	0.205688	-4.82045	0.00852023	0.854	0.323625	-0.0204334	1.80254	4	0	0.772017	0.414116	3	0	0.937311
SGLT2 inhibition	11161_5_SPG20_SPG20	Weighted median	5	-0.864395	0.369413	0.019288	0.373338	-1.58844	-0.140347	0.421306	0.204243	0.869057	Raw	-0.99151	0.205688	-4.82045	0.00852023	0.854	0.323625	-0.0204334	1.80254	4	0	0.772017	0.414116	3	0	0.937311
SGLT2 inhibition	11161_5_SPG20_SPG20	Simple mode	5	-0.840216	0.491158	0.162311	0.876294	-1.80289	0.122455	0.431617	0.164823	1.13027	Raw	-0.99151	0.205688	-4.82045	0.00852023	0.854	0.323625	-0.0204334	1.80254	4	0	0.772017	0.414116	3	0	0.937311
SGLT2 inhibition	11161_5_SPG20_SPG20	Weighted mode	5	-0.822841	0.450638	0.141894	0.962483	-1.70609	0.0604097	0.439182	0.181574	1.06227	Raw	-0.99151	0.205688	-4.82045	0.00852023	0.854	0.323625	-0.0204334	1.80254	4	0	0.772017	0.414116	3	0	0.937311
SGLT2 inhibition	11162_37_EQTN_EQTN	Inverse variance weighted (fixed effects)	5	-0.120297	0.294423	0.682844	0.810337	-0.697365	0.456772	0.886657	0.497896	1.57897	Raw	-0.120297	0.157978	-0.761477	0.488794	0.845	0.438903	-0.0147653	1.15163	4	0	0.885997	0.359033	3	0	0.948569
SGLT2 inhibition	11162_37_EQTN_EQTN	MR Egger	5	1.03666	1.33249	0.493294	0.999923	-1.57501	3.64834	2.81979	0.207006	38.4107	Raw	-0.120297	0.157978	-0.761477	0.488794	0.845	0.438903	-0.0147653	1.15163	4	0	0.885997	0.359033	3	0	0.948569
SGLT2 inhibition	11162_37_EQTN_EQTN	Weighted median	5	-0.157171	0.355859	0.65873	0.863151	-0.854655	0.540312	0.854558	0.42543	1.71654	Raw	-0.120297	0.157978	-0.761477	0.488794	0.845	0.438903	-0.0147653	1.15163	4	0	0.885997	0.359033	3	0	0.948569
SGLT2 inhibition	11162_37_EQTN_EQTN	Simple mode	5	-0.262329	0.472475	0.608328	0.913954	-1.18838	0.663723	0.769258	0.304714	1.94201	Raw	-0.120297	0.157978	-0.761477	0.488794	0.845	0.438903	-0.0147653	1.15163	4	0	0.885997	0.359033	3	0	0.948569
SGLT2 inhibition	11162_37_EQTN_EQTN	Weighted mode	5	-0.242991	0.490205	0.64611	0.962483	-1.20379	0.717811	0.784278	0.300054	2.04994	Raw	-0.120297	0.157978	-0.761477	0.488794	0.845	0.438903	-0.0147653	1.15163	4	0	0.885997	0.359033	3	0	0.948569
SGLT2 inhibition	11163_7_FAM162B_F162B	Inverse variance weighted (fixed effects)	5	-0.164073	0.300696	0.58531	0.740562	-0.753437	0.42529	0.84868	0.470746	1.53003	Raw	-0.164073	0.135054	-1.21487	0.291224	0.931	0.546812	-0.0115372	0.806907	4	0	0.93752	0.348276	3	0	0.950707
SGLT2 inhibition	11163_7_FAM162B_F162B	MR Egger	5	0.7388	1.36669	0.626354	0.999923	-1.93991	3.41751	2.09342	0.143717	30.4934	Raw	-0.164073	0.135054	-1.21487	0.291224	0.931	0.546812	-0.0115372	0.806907	4	0	0.93752	0.348276	3	0	0.950707
SGLT2 inhibition	11163_7_FAM162B_F162B	Weighted median	5	-0.100767	0.367706	0.784053	0.917633	-0.821471	0.619938	0.904144	0.439784	1.85881	Raw	-0.164073	0.135054	-1.21487	0.291224	0.931	0.546812	-0.0115372	0.806907	4	0	0.93752	0.348276	3	0	0.950707
SGLT2 inhibition	11163_7_FAM162B_F162B	Simple mode	5	-0.490131	0.455396	0.342389	0.876294	-1.38271	0.402444	0.612546	0.250898	1.49548	Raw	-0.164073	0.135054	-1.21487	0.291224	0.931	0.546812	-0.0115372	0.806907	4	0	0.93752	0.348276	3	0	0.950707
SGLT2 inhibition	11163_7_FAM162B_F162B	Weighted mode	5	0.028503	0.440199	0.95148	0.996589	-0.834286	0.891292	1.02891	0.434184	2.43828	Raw	-0.164073	0.135054	-1.21487	0.291224	0.931	0.546812	-0.0115372	0.806907	4	0	0.93752	0.348276	3	0	0.950707
SGLT2 inhibition	11164_7_TENM2_TEN2	Inverse variance weighted (fixed effects)	5	-0.314743	0.298055	0.290972	0.489471	-0.89893	0.269444	0.729976	0.407005	1.30924	Raw	-0.314743	0.140681	-2.23728	0.0888898	0.938	0.610363	-0.00961972	0.89113	4	0	0.92583	0.569635	3	0	0.903347
SGLT2 inhibition	11164_7_TENM2_TEN2	MR Egger	5	0.439936	1.36396	0.768212	0.999923	-2.23342	3.11329	1.55261	0.107161	22.495	Raw	-0.314743	0.140681	-2.23728	0.0888898	0.938	0.610363	-0.00961972	0.89113	4	0	0.92583	0.569635	3	0	0.903347
SGLT2 inhibition	11164_7_TENM2_TEN2	Weighted median	5	-0.217845	0.357472	0.542257	0.803447	-0.91849	0.4828	0.80425	0.399121	1.62061	Raw	-0.314743	0.140681	-2.23728	0.0888898	0.938	0.610363	-0.00961972	0.89113	4	0	0.92583	0.569635	3	0	0.903347
SGLT2 inhibition	11164_7_TENM2_TEN2	Simple mode	5	-0.173097	0.470754	0.731725	0.936746	-1.09578	0.749581	0.841056	0.33428	2.11611	Raw	-0.314743	0.140681	-2.23728	0.0888898	0.938	0.610363	-0.00961972	0.89113	4	0	0.92583	0.569635	3	0	0.903347
SGLT2 inhibition	11164_7_TENM2_TEN2	Weighted mode	5	-0.180198	0.428575	0.695756	0.962523	-1.02021	0.65981	0.835105	0.360521	1.93442	Raw	-0.314743	0.140681	-2.23728	0.0888898	0.938	0.610363	-0.00961972	0.89113	4	0	0.92583	0.569635	3	0	0.903347
SGLT2 inhibition	11167_6_MTMR1_MTMR1	Inverse variance weighted (fixed effects)	5	-0.341294	0.299306	0.254168	0.450571	-0.927935	0.245346	0.71085	0.395369	1.27806	Raw	-0.341294	0.118755	-2.87395	0.0452883	0.938	0.969684	0.000705642	0.629693	4	0	0.959708	0.627991	3	0	0.889996
SGLT2 inhibition	11167_6_MTMR1_MTMR1	MR Egger	5	-0.396628	1.37422	0.791665	0.999923	-3.0901	2.29684	0.672584	0.0454976	9.94271	Raw	-0.341294	0.118755	-2.87395	0.0452883	0.938	0.969684	0.000705642	0.629693	4	0	0.959708	0.627991	3	0	0.889996
SGLT2 inhibition	11167_6_MTMR1_MTMR1	Weighted median	5	-0.420755	0.371081	0.256852	0.608945	-1.14807	0.306564	0.656551	0.317248	1.35875	Raw	-0.341294	0.118755	-2.87395	0.0452883	0.938	0.969684	0.000705642	0.629693	4	0	0.959708	0.627991	3	0	0.889996
SGLT2 inhibition	11167_6_MTMR1_MTMR1	Simple mode	5	-0.426115	0.48737	0.4313	0.876294	-1.38136	0.529129	0.653041	0.251237	1.69745	Raw	-0.341294	0.118755	-2.87395	0.0452883	0.938	0.969684	0.000705642	0.629693	4	0	0.959708	0.627991	3	0	0.889996
SGLT2 inhibition	11167_6_MTMR1_MTMR1	Weighted mode	5	-0.463862	0.442928	0.354087	0.962483	-1.332	0.404278	0.62885	0.263948	1.49822	Raw	-0.341294	0.118755	-2.87395	0.0452883	0.938	0.969684	0.000705642	0.629693	4	0	0.959708	0.627991	3	0	0.889996
SGLT2 inhibition	11168_3_MEGF10_MEG10	Inverse variance weighted (fixed effects)	5	-0.594655	0.296666	0.045021	0.153803	-1.17612	-0.0131892	0.551753	0.308473	0.986897	Raw	-0.594655	0.248127	-2.39657	0.0746332	0.553	0.515577	-0.0123268	2.79816	4	0	0.59215	2.25792	3	0	0.520631
SGLT2 inhibition	11168_3_MEGF10_MEG10	MR Egger	5	0.371577	1.34764	0.800662	0.999923	-2.2698	3.01295	1.45002	0.103333	20.3474	Raw	-0.594655	0.248127	-2.39657	0.0746332	0.553	0.515577	-0.0123268	2.79816	4	0	0.59215	2.25792	3	0	0.520631
SGLT2 inhibition	11168_3_MEGF10_MEG10	Weighted median	5	-0.544419	0.394829	0.167934	0.523166	-1.31828	0.229446	0.580179	0.267594	1.2579	Raw	-0.594655	0.248127	-2.39657	0.0746332	0.553	0.515577	-0.0123268	2.79816	4	0	0.59215	2.25792	3	0	0.520631
SGLT2 inhibition	11168_3_MEGF10_MEG10	Simple mode	5	-0.961331	0.599689	0.184186	0.876294	-2.13672	0.214059	0.382384	0.118041	1.2387	Raw	-0.594655	0.248127	-2.39657	0.0746332	0.553	0.515577	-0.0123268	2.79816	4	0	0.59215	2.25792	3	0	0.520631
SGLT2 inhibition	11168_3_MEGF10_MEG10	Weighted mode	5	-0.121744	0.581968	0.844519	0.980042	-1.2624	1.01891	0.885375	0.282974	2.77019	Raw	-0.594655	0.248127	-2.39657	0.0746332	0.553	0.515577	-0.0123268	2.79816	4	0	0.59215	2.25792	3	0	0.520631
SGLT2 inhibition	11171_25_FLNA_filamin_A	Inverse variance weighted (fixed effects)	5	-0.859716	0.298505	0.00397584	0.0387755	-1.44479	-0.274646	0.423282	0.235797	0.759841	Raw	-0.859716	0.182105	-4.721	0.0091648	0.868	0.675025	-0.00780456	1.48867	4	0	0.828646	1.27451	3	0	0.735196
SGLT2 inhibition	11171_25_FLNA_filamin_A	MR Egger	5	-0.247195	1.35681	0.867051	0.999923	-2.90655	2.41216	0.780988	0.0546642	11.158	Raw	-0.859716	0.182105	-4.721	0.0091648	0.868	0.675025	-0.00780456	1.48867	4	0	0.828646	1.27451	3	0	0.735196
SGLT2 inhibition	11171_25_FLNA_filamin_A	Weighted median	5	-0.811453	0.382808	0.0340279	0.373597	-1.56176	-0.0611501	0.444212	0.209767	0.940682	Raw	-0.859716	0.182105	-4.721	0.0091648	0.868	0.675025	-0.00780456	1.48867	4	0	0.828646	1.27451	3	0	0.735196
SGLT2 inhibition	11171_25_FLNA_filamin_A	Simple mode	5	-0.878925	0.491471	0.148234	0.876294	-1.84221	0.0843577	0.415229	0.158467	1.08802	Raw	-0.859716	0.182105	-4.721	0.0091648	0.868	0.675025	-0.00780456	1.48867	4	0	0.828646	1.27451	3	0	0.735196
SGLT2 inhibition	11171_25_FLNA_filamin_A	Weighted mode	5	-0.826144	0.452403	0.141864	0.962483	-1.71285	0.0605656	0.437734	0.18035	1.06244	Raw	-0.859716	0.182105	-4.721	0.0091648	0.868	0.675025	-0.00780456	1.48867	4	0	0.828646	1.27451	3	0	0.735196
SGLT2 inhibition	11173_29_MILR1_MILR1	Inverse variance weighted (fixed effects)	5	-1.14927	0.300472	0.000130839	0.00977574	-1.73819	-0.560342	0.316869	0.175838	0.571014	Raw	-1.14927	0.216567	-5.30676	0.00605945	0.771	0.309142	-0.0207943	2.07795	4	0	0.721424	0.585977	3	0	0.899635
SGLT2 inhibition	11173_29_MILR1_MILR1	MR Egger	5	0.480879	1.36799	0.748437	0.999923	-2.20038	3.16214	1.6175	0.110761	23.6211	Raw	-1.14927	0.216567	-5.30676	0.00605945	0.771	0.309142	-0.0207943	2.07795	4	0	0.721424	0.585977	3	0	0.899635
SGLT2 inhibition	11173_29_MILR1_MILR1	Weighted median	5	-1.0864	0.372245	0.00351717	0.373338	-1.816	-0.356798	0.337429	0.162675	0.699914	Raw	-1.14927	0.216567	-5.30676	0.00605945	0.771	0.309142	-0.0207943	2.07795	4	0	0.721424	0.585977	3	0	0.899635
SGLT2 inhibition	11173_29_MILR1_MILR1	Simple mode	5	-1.1818	0.537252	0.092683	0.876294	-2.23481	-0.128783	0.306727	0.107013	0.879165	Raw	-1.14927	0.216567	-5.30676	0.00605945	0.771	0.309142	-0.0207943	2.07795	4	0	0.721424	0.585977	3	0	0.899635
SGLT2 inhibition	11173_29_MILR1_MILR1	Weighted mode	5	-0.825432	0.464348	0.150101	0.962483	-1.73555	0.0846904	0.438046	0.176302	1.08838	Raw	-1.14927	0.216567	-5.30676	0.00605945	0.771	0.309142	-0.0207943	2.07795	4	0	0.721424	0.585977	3	0	0.899635
SGLT2 inhibition	11174_8_THSD7A_THS7A	Inverse variance weighted (fixed effects)	5	-0.000349906	0.301778	0.999075	0.999485	-0.591836	0.591136	0.99965	0.553311	1.80604	Raw	-0.000349906	0.11172	-0.003132	0.997651	0.965	0.681234	-0.00778207	0.548204	4	0	0.968642	0.342895	3	0	0.951769
SGLT2 inhibition	11174_8_THSD7A_THS7A	MR Egger	5	0.607551	1.37514	0.688534	0.999923	-2.08772	3.30282	1.83593	0.123969	27.1893	Raw	-0.000349906	0.11172	-0.003132	0.997651	0.965	0.681234	-0.00778207	0.548204	4	0	0.968642	0.342895	3	0	0.951769
SGLT2 inhibition	11174_8_THSD7A_THS7A	Weighted median	5	0.000677455	0.364469	0.998517	0.999762	-0.713682	0.715037	1.00068	0.489837	2.04426	Raw	-0.000349906	0.11172	-0.003132	0.997651	0.965	0.681234	-0.00778207	0.548204	4	0	0.968642	0.342895	3	0	0.951769
SGLT2 inhibition	11174_8_THSD7A_THS7A	Simple mode	5	-0.205271	0.452304	0.673481	0.924272	-1.09179	0.681245	0.814426	0.335616	1.97634	Raw	-0.000349906	0.11172	-0.003132	0.997651	0.965	0.681234	-0.00778207	0.548204	4	0	0.968642	0.342895	3	0	0.951769
SGLT2 inhibition	11174_8_THSD7A_THS7A	Weighted mode	5	0.202331	0.460262	0.682933	0.962523	-0.699782	1.10444	1.22425	0.496694	3.01755	Raw	-0.000349906	0.11172	-0.003132	0.997651	0.965	0.681234	-0.00778207	0.548204	4	0	0.968642	0.342895	3	0	0.951769
SGLT2 inhibition	11175_45_LPCAT2_PCAT2	Inverse variance weighted (fixed effects)	5	-0.506487	0.29973	0.0910639	0.238308	-1.09396	0.0809833	0.602609	0.334889	1.08435	Raw	-0.506487	0.225364	-2.24742	0.0878959	0.731	0.350589	-0.0187371	2.26135	4	0	0.687814	1.04489	3	0	0.790393
SGLT2 inhibition	11175_45_LPCAT2_PCAT2	MR Egger	5	0.964029	1.36655	0.531375	0.999923	-1.71441	3.64247	2.62224	0.18007	38.186	Raw	-0.506487	0.225364	-2.24742	0.0878959	0.731	0.350589	-0.0187371	2.26135	4	0	0.687814	1.04489	3	0	0.790393
SGLT2 inhibition	11175_45_LPCAT2_PCAT2	Weighted median	5	-0.316663	0.373079	0.396002	0.713311	-1.0479	0.414572	0.728576	0.350674	1.51372	Raw	-0.506487	0.225364	-2.24742	0.0878959	0.731	0.350589	-0.0187371	2.26135	4	0	0.687814	1.04489	3	0	0.790393
SGLT2 inhibition	11175_45_LPCAT2_PCAT2	Simple mode	5	-0.321563	0.500295	0.555378	0.902639	-1.30214	0.659015	0.725015	0.271949	1.93289	Raw	-0.506487	0.225364	-2.24742	0.0878959	0.731	0.350589	-0.0187371	2.26135	4	0	0.687814	1.04489	3	0	0.790393
SGLT2 inhibition	11175_45_LPCAT2_PCAT2	Weighted mode	5	-0.278396	0.47736	0.591058	0.962483	-1.21402	0.65723	0.756997	0.297	1.92944	Raw	-0.506487	0.225364	-2.24742	0.0878959	0.731	0.350589	-0.0187371	2.26135	4	0	0.687814	1.04489	3	0	0.790393
SGLT2 inhibition	11177_16_KRT5_K2C5	Inverse variance weighted (fixed effects)	5	-0.559886	0.304619	0.0660642	0.195427	-1.15694	0.0371673	0.571274	0.314447	1.03787	Raw	-0.559886	0.169869	-3.29599	0.0300462	0.886	0.378223	-0.0177999	1.24387	4	0	0.870825	0.18009	3	0	0.980738
SGLT2 inhibition	11177_16_KRT5_K2C5	MR Egger	5	0.836009	1.38726	0.58926	0.999923	-1.88302	3.55504	2.30714	0.152129	34.9893	Raw	-0.559886	0.169869	-3.29599	0.0300462	0.886	0.378223	-0.0177999	1.24387	4	0	0.870825	0.18009	3	0	0.980738
SGLT2 inhibition	11177_16_KRT5_K2C5	Weighted median	5	-0.401851	0.357165	0.260542	0.612348	-1.1019	0.298193	0.66908	0.332241	1.34742	Raw	-0.559886	0.169869	-3.29599	0.0300462	0.886	0.378223	-0.0177999	1.24387	4	0	0.870825	0.18009	3	0	0.980738
SGLT2 inhibition	11177_16_KRT5_K2C5	Simple mode	5	-0.390754	0.453696	0.437658	0.876294	-1.28	0.498491	0.676547	0.278038	1.64623	Raw	-0.559886	0.169869	-3.29599	0.0300462	0.886	0.378223	-0.0177999	1.24387	4	0	0.870825	0.18009	3	0	0.980738
SGLT2 inhibition	11177_16_KRT5_K2C5	Weighted mode	5	-0.377658	0.432093	0.431444	0.962483	-1.22456	0.469245	0.685465	0.293887	1.59879	Raw	-0.559886	0.169869	-3.29599	0.0300462	0.886	0.378223	-0.0177999	1.24387	4	0	0.870825	0.18009	3	0	0.980738
SGLT2 inhibition	11178_21_SVEP1_SVEP1	Inverse variance weighted (fixed effects)	5	0.235113	0.312866	0.452363	0.635342	-0.378105	0.848331	1.26505	0.685159	2.33574	Raw	0.235113	0.336242	0.699238	0.522928	0.419	0.258193	0.0247015	4.62004	4	13.4206	0.32855	2.68262	3	0	0.443189
SGLT2 inhibition	11178_21_SVEP1_SVEP1	MR Egger	5	-1.70552	1.42889	0.31842	0.999923	-4.50615	1.09511	0.181678	0.0110409	2.98952	Raw	0.235113	0.336242	0.699238	0.522928	0.419	0.258193	0.0247015	4.62004	4	13.4206	0.32855	2.68262	3	0	0.443189
SGLT2 inhibition	11178_21_SVEP1_SVEP1	Weighted median	5	0.238124	0.415988	0.567032	0.819438	-0.577214	1.05346	1.26887	0.561461	2.86756	Raw	0.235113	0.336242	0.699238	0.522928	0.419	0.258193	0.0247015	4.62004	4	13.4206	0.32855	2.68262	3	0	0.443189
SGLT2 inhibition	11178_21_SVEP1_SVEP1	Simple mode	5	0.40616	0.535192	0.490171	0.887563	-0.642817	1.45514	1.50104	0.525809	4.28507	Raw	0.235113	0.336242	0.699238	0.522928	0.419	0.258193	0.0247015	4.62004	4	13.4206	0.32855	2.68262	3	0	0.443189
SGLT2 inhibition	11178_21_SVEP1_SVEP1	Weighted mode	5	0.283167	0.500105	0.601504	0.962483	-0.697039	1.26337	1.32733	0.498058	3.53733	Raw	0.235113	0.336242	0.699238	0.522928	0.419	0.258193	0.0247015	4.62004	4	13.4206	0.32855	2.68262	3	0	0.443189
SGLT2 inhibition	11179_7_TSSK1B_TSSK1	Inverse variance weighted (fixed effects)	5	-0.754119	0.295064	0.0105949	0.0678173	-1.33244	-0.175794	0.470425	0.263832	0.838791	Raw	-0.754119	0.165377	-4.56	0.0103388	0.901	0.512401	-0.0124348	1.25654	4	0	0.868704	0.707397	3	0	0.871463
SGLT2 inhibition	11179_7_TSSK1B_TSSK1	MR Egger	5	0.219725	1.34687	0.88078	0.999923	-2.42014	2.85959	1.24573	0.0889094	17.4543	Raw	-0.754119	0.165377	-4.56	0.0103388	0.901	0.512401	-0.0124348	1.25654	4	0	0.868704	0.707397	3	0	0.871463
SGLT2 inhibition	11179_7_TSSK1B_TSSK1	Weighted median	5	-0.666523	0.369219	0.0710394	0.421337	-1.39019	0.0571456	0.513491	0.249028	1.05881	Raw	-0.754119	0.165377	-4.56	0.0103388	0.901	0.512401	-0.0124348	1.25654	4	0	0.868704	0.707397	3	0	0.871463
SGLT2 inhibition	11179_7_TSSK1B_TSSK1	Simple mode	5	-0.61248	0.484158	0.274534	0.876294	-1.56143	0.336469	0.542005	0.209836	1.4	Raw	-0.754119	0.165377	-4.56	0.0103388	0.901	0.512401	-0.0124348	1.25654	4	0	0.868704	0.707397	3	0	0.871463
SGLT2 inhibition	11179_7_TSSK1B_TSSK1	Weighted mode	5	-0.623615	0.446184	0.234748	0.962483	-1.49813	0.250905	0.536003	0.223547	1.28519	Raw	-0.754119	0.165377	-4.56	0.0103388	0.901	0.512401	-0.0124348	1.25654	4	0	0.868704	0.707397	3	0	0.871463
SGLT2 inhibition	11180_17_SMARCC1_SMRC1	Inverse variance weighted (fixed effects)	5	-0.230691	0.29946	0.441088	0.625089	-0.817632	0.35625	0.793985	0.441476	1.42796	Raw	-0.230691	0.0451072	-5.11428	0.00691356	0.998	0.926297	0.00192503	0.0907559	4	0	0.999001	0.0806584	3	0	0.994053
SGLT2 inhibition	11180_17_SMARCC1_SMRC1	MR Egger	5	-0.378502	1.50113	0.817217	0.999923	-3.32073	2.56372	0.684886	0.0361266	12.984	Raw	-0.230691	0.0451072	-5.11428	0.00691356	0.998	0.926297	0.00192503	0.0907559	4	0	0.999001	0.0806584	3	0	0.994053
SGLT2 inhibition	11180_17_SMARCC1_SMRC1	Weighted median	5	-0.249154	0.35471	0.48242	0.771935	-0.944385	0.446077	0.77946	0.388919	1.56217	Raw	-0.230691	0.0451072	-5.11428	0.00691356	0.998	0.926297	0.00192503	0.0907559	4	0	0.999001	0.0806584	3	0	0.994053
SGLT2 inhibition	11180_17_SMARCC1_SMRC1	Simple mode	5	-0.284261	0.436878	0.550747	0.901647	-1.14054	0.57202	0.75257	0.319645	1.77184	Raw	-0.230691	0.0451072	-5.11428	0.00691356	0.998	0.926297	0.00192503	0.0907559	4	0	0.999001	0.0806584	3	0	0.994053
SGLT2 inhibition	11180_17_SMARCC1_SMRC1	Weighted mode	5	-0.259707	0.41933	0.569226	0.962483	-1.08159	0.562179	0.771277	0.339055	1.75449	Raw	-0.230691	0.0451072	-5.11428	0.00691356	0.998	0.926297	0.00192503	0.0907559	4	0	0.999001	0.0806584	3	0	0.994053
SGLT2 inhibition	11185_145_GCH1_GCH1	Inverse variance weighted (fixed effects)	5	-0.524517	0.30005	0.0804468	0.222197	-1.11262	0.0635808	0.591841	0.328698	1.06565	Raw	-0.524517	0.245063	-2.14033	0.0990508	0.688	0.476478	-0.0137645	2.66827	4	0	0.614778	2.00971	3	0	0.570394
SGLT2 inhibition	11185_145_GCH1_GCH1	MR Egger	5	0.554547	1.36312	0.711424	0.999923	-2.11718	3.22627	1.74115	0.120371	25.1855	Raw	-0.524517	0.245063	-2.14033	0.0990508	0.688	0.476478	-0.0137645	2.66827	4	0	0.614778	2.00971	3	0	0.570394
SGLT2 inhibition	11185_145_GCH1_GCH1	Weighted median	5	-0.436028	0.391529	0.265428	0.617258	-1.20343	0.33137	0.6466	0.300164	1.39287	Raw	-0.524517	0.245063	-2.14033	0.0990508	0.688	0.476478	-0.0137645	2.66827	4	0	0.614778	2.00971	3	0	0.570394
SGLT2 inhibition	11185_145_GCH1_GCH1	Simple mode	5	-0.34779	0.513389	0.535286	0.898744	-1.35403	0.658452	0.706247	0.258197	1.9318	Raw	-0.524517	0.245063	-2.14033	0.0990508	0.688	0.476478	-0.0137645	2.66827	4	0	0.614778	2.00971	3	0	0.570394
SGLT2 inhibition	11185_145_GCH1_GCH1	Weighted mode	5	-0.363056	0.467076	0.480391	0.962483	-1.27852	0.552412	0.695547	0.278448	1.73744	Raw	-0.524517	0.245063	-2.14033	0.0990508	0.688	0.476478	-0.0137645	2.66827	4	0	0.614778	2.00971	3	0	0.570394
SGLT2 inhibition	11186_12_TMEM52_TMM52	Inverse variance weighted (fixed effects)	5	-0.611258	0.29306	0.0369987	0.138002	-1.18565	-0.0368607	0.542668	0.305546	0.96381	Raw	-0.611258	0.331367	-1.84466	0.138847	0.408	0.155212	-0.0314523	5.11406	4	21.7843	0.275793	1.54339	3	0	0.672293
SGLT2 inhibition	11186_12_TMEM52_TMM52	MR Egger	5	1.85217	1.33619	0.259761	0.999923	-0.766772	4.4711	6.37361	0.46451	87.4531	Raw	-0.611258	0.331367	-1.84466	0.138847	0.408	0.155212	-0.0314523	5.11406	4	21.7843	0.275793	1.54339	3	0	0.672293
SGLT2 inhibition	11186_12_TMEM52_TMM52	Weighted median	5	-0.486149	0.375776	0.195762	0.550124	-1.22267	0.250371	0.61499	0.294443	1.2845	Raw	-0.611258	0.331367	-1.84466	0.138847	0.408	0.155212	-0.0314523	5.11406	4	21.7843	0.275793	1.54339	3	0	0.672293
SGLT2 inhibition	11186_12_TMEM52_TMM52	Simple mode	5	-0.553957	0.45179	0.287393	0.876294	-1.43947	0.331552	0.574671	0.237055	1.39313	Raw	-0.611258	0.331367	-1.84466	0.138847	0.408	0.155212	-0.0314523	5.11406	4	21.7843	0.275793	1.54339	3	0	0.672293
SGLT2 inhibition	11186_12_TMEM52_TMM52	Weighted mode	5	-0.412767	0.418698	0.380026	0.962483	-1.23341	0.407882	0.661817	0.291296	1.50363	Raw	-0.611258	0.331367	-1.84466	0.138847	0.408	0.155212	-0.0314523	5.11406	4	21.7843	0.275793	1.54339	3	0	0.672293
SGLT2 inhibition	11187_11_CLEC12A_CL12A	Inverse variance weighted (fixed effects)	5	0.37954	0.244147	0.120052	0.284103	-0.0989877	0.858067	1.46161	0.905754	2.3586	Raw	0.37954	0.147421	2.57453	0.0616826	0.809	0.744275	0.00494735	1.4584	4	0	0.833984	1.33047	3	0	0.72191
SGLT2 inhibition	11187_11_CLEC12A_CL12A	MR Egger	5	-0.0103225	1.11702	0.993207	0.999923	-2.19968	2.17903	0.989731	0.110839	8.83776	Raw	0.37954	0.147421	2.57453	0.0616826	0.809	0.744275	0.00494735	1.4584	4	0	0.833984	1.33047	3	0	0.72191
SGLT2 inhibition	11187_11_CLEC12A_CL12A	Weighted median	5	0.276445	0.299851	0.356559	0.680828	-0.311263	0.864152	1.31843	0.732521	2.37299	Raw	0.37954	0.147421	2.57453	0.0616826	0.809	0.744275	0.00494735	1.4584	4	0	0.833984	1.33047	3	0	0.72191
SGLT2 inhibition	11187_11_CLEC12A_CL12A	Simple mode	5	0.244041	0.423546	0.595357	0.912046	-0.586109	1.07419	1.2764	0.556488	2.92763	Raw	0.37954	0.147421	2.57453	0.0616826	0.809	0.744275	0.00494735	1.4584	4	0	0.833984	1.33047	3	0	0.72191
SGLT2 inhibition	11187_11_CLEC12A_CL12A	Weighted mode	5	0.179747	0.406106	0.680927	0.962523	-0.61622	0.975715	1.19692	0.539981	2.65306	Raw	0.37954	0.147421	2.57453	0.0616826	0.809	0.744275	0.00494735	1.4584	4	0	0.833984	1.33047	3	0	0.72191
SGLT2 inhibition	11190_129_YME1L1_YMEL1	Inverse variance weighted (fixed effects)	5	-0.523229	0.301155	0.0823152	0.225421	-1.11349	0.0670346	0.592604	0.32841	1.06933	Raw	-0.523229	0.244568	-2.1394	0.0991544	0.671	0.250912	-0.0240569	2.63802	4	0	0.620102	0.624031	3	0	0.89091
SGLT2 inhibition	11190_129_YME1L1_YMEL1	MR Egger	5	1.36533	1.36441	0.390725	0.999923	-1.30892	4.03958	3.91701	0.270111	56.8025	Raw	-0.523229	0.244568	-2.1394	0.0991544	0.671	0.250912	-0.0240569	2.63802	4	0	0.620102	0.624031	3	0	0.89091
SGLT2 inhibition	11190_129_YME1L1_YMEL1	Weighted median	5	-0.300875	0.378503	0.426667	0.736369	-1.04274	0.440991	0.74017	0.352487	1.55425	Raw	-0.523229	0.244568	-2.1394	0.0991544	0.671	0.250912	-0.0240569	2.63802	4	0	0.620102	0.624031	3	0	0.89091
SGLT2 inhibition	11190_129_YME1L1_YMEL1	Simple mode	5	-0.266776	0.476027	0.605094	0.913954	-1.19979	0.666237	0.765844	0.301258	1.9469	Raw	-0.523229	0.244568	-2.1394	0.0991544	0.671	0.250912	-0.0240569	2.63802	4	0	0.620102	0.624031	3	0	0.89091
SGLT2 inhibition	11190_129_YME1L1_YMEL1	Weighted mode	5	-0.248126	0.427852	0.593057	0.962483	-1.08672	0.590464	0.780262	0.337322	1.80483	Raw	-0.523229	0.244568	-2.1394	0.0991544	0.671	0.250912	-0.0240569	2.63802	4	0	0.620102	0.624031	3	0	0.89091
SGLT2 inhibition	11192_168_TINAGL1_TINAL	Inverse variance weighted (fixed effects)	5	0.601564	0.317043	0.0577725	0.181587	-0.0198406	1.22297	1.82497	0.980355	3.39726	Raw	0.601564	0.227583	2.64328	0.0573834	0.76	0.725096	0.00691357	2.06111	4	0	0.72452	1.91194	3	0	0.590883
SGLT2 inhibition	11192_168_TINAGL1_TINAL	MR Egger	5	0.0593107	1.43935	0.96972	0.999923	-2.76182	2.88044	1.0611	0.0631767	17.8221	Raw	0.601564	0.227583	2.64328	0.0573834	0.76	0.725096	0.00691357	2.06111	4	0	0.72452	1.91194	3	0	0.590883
SGLT2 inhibition	11192_168_TINAGL1_TINAL	Weighted median	5	0.766359	0.397291	0.0537356	0.402396	-0.0123313	1.54505	2.15192	0.987744	4.6882	Raw	0.601564	0.227583	2.64328	0.0573834	0.76	0.725096	0.00691357	2.06111	4	0	0.72452	1.91194	3	0	0.590883
SGLT2 inhibition	11192_168_TINAGL1_TINAL	Simple mode	5	0.752397	0.532177	0.23031	0.876294	-0.29067	1.79546	2.12208	0.747763	6.02226	Raw	0.601564	0.227583	2.64328	0.0573834	0.76	0.725096	0.00691357	2.06111	4	0	0.72452	1.91194	3	0	0.590883
SGLT2 inhibition	11192_168_TINAGL1_TINAL	Weighted mode	5	0.773575	0.493885	0.192339	0.962483	-0.19444	1.74159	2.1675	0.823296	5.70641	Raw	0.601564	0.227583	2.64328	0.0573834	0.76	0.725096	0.00691357	2.06111	4	0	0.72452	1.91194	3	0	0.590883
SGLT2 inhibition	11193_27_HNF1A_HNF1A	Inverse variance weighted (fixed effects)	5	-0.102183	0.301305	0.734509	0.846308	-0.69274	0.488375	0.902865	0.500203	1.62967	Raw	-0.102183	0.225971	-0.452194	0.674567	0.763	0.270273	-0.0231568	2.24984	4	0	0.689916	0.431448	3	0	0.933672
SGLT2 inhibition	11193_27_HNF1A_HNF1A	MR Egger	5	1.71352	1.37978	0.302523	0.999923	-0.990855	4.41789	5.54844	0.371259	82.921	Raw	-0.102183	0.225971	-0.452194	0.674567	0.763	0.270273	-0.0231568	2.24984	4	0	0.689916	0.431448	3	0	0.933672
SGLT2 inhibition	11193_27_HNF1A_HNF1A	Weighted median	5	0.00685694	0.346603	0.984216	0.995176	-0.672485	0.686199	1.00688	0.510438	1.98615	Raw	-0.102183	0.225971	-0.452194	0.674567	0.763	0.270273	-0.0231568	2.24984	4	0	0.689916	0.431448	3	0	0.933672
SGLT2 inhibition	11193_27_HNF1A_HNF1A	Simple mode	5	0.0109762	0.439088	0.981254	0.994604	-0.849636	0.871589	1.01104	0.42757	2.39071	Raw	-0.102183	0.225971	-0.452194	0.674567	0.763	0.270273	-0.0231568	2.24984	4	0	0.689916	0.431448	3	0	0.933672
SGLT2 inhibition	11193_27_HNF1A_HNF1A	Weighted mode	5	0.0200851	0.440591	0.965825	0.997419	-0.843473	0.883643	1.02029	0.430214	2.4197	Raw	-0.102183	0.225971	-0.452194	0.674567	0.763	0.270273	-0.0231568	2.24984	4	0	0.689916	0.431448	3	0	0.933672
SGLT2 inhibition	11194_6_SIT1_SIT1	Inverse variance weighted (fixed effects)	5	-0.750397	0.300934	0.0126469	0.0735721	-1.34023	-0.160567	0.472179	0.261786	0.851661	Raw	-0.750397	0.322861	-2.32421	0.080763	0.344	0.600726	-0.0116384	4.60415	4	13.1219	0.330376	4.13537	3	27.4551	0.247213
SGLT2 inhibition	11194_6_SIT1_SIT1	MR Egger	5	0.16821	1.61435	0.923589	0.999923	-2.99592	3.33234	1.18318	0.0499908	28.0037	Raw	-0.750397	0.322861	-2.32421	0.080763	0.344	0.600726	-0.0116384	4.60415	4	13.1219	0.330376	4.13537	3	27.4551	0.247213
SGLT2 inhibition	11194_6_SIT1_SIT1	Weighted median	5	-0.707882	0.405894	0.0811575	0.434437	-1.50343	0.0876693	0.492686	0.222365	1.09163	Raw	-0.750397	0.322861	-2.32421	0.080763	0.344	0.600726	-0.0116384	4.60415	4	13.1219	0.330376	4.13537	3	27.4551	0.247213
SGLT2 inhibition	11194_6_SIT1_SIT1	Simple mode	5	-1.16243	0.670241	0.157879	0.876294	-2.4761	0.151247	0.312726	0.0840705	1.16328	Raw	-0.750397	0.322861	-2.32421	0.080763	0.344	0.600726	-0.0116384	4.60415	4	13.1219	0.330376	4.13537	3	27.4551	0.247213
SGLT2 inhibition	11194_6_SIT1_SIT1	Weighted mode	5	-1.30241	0.676037	0.126317	0.962483	-2.62745	0.0226191	0.271875	0.0722627	1.02288	Raw	-0.750397	0.322861	-2.32421	0.080763	0.344	0.600726	-0.0116384	4.60415	4	13.1219	0.330376	4.13537	3	27.4551	0.247213
SGLT2 inhibition	11196_31_COL6A3_Collagen_alpha_3_VI_	Inverse variance weighted (fixed effects)	5	0.45623	0.311003	0.142386	0.316376	-0.153335	1.0658	1.57811	0.857842	2.90315	Raw	0.45623	0.32083	1.42203	0.228082	0.423	0.150333	0.0338518	4.25678	4	6.03218	0.372369	0.562457	3	0	0.904971
SGLT2 inhibition	11196_31_COL6A3_Collagen_alpha_3_VI_	MR Egger	5	-2.1935	1.41323	0.21844	0.999923	-4.96344	0.576437	0.111525	0.00698884	1.77969	Raw	0.45623	0.32083	1.42203	0.228082	0.423	0.150333	0.0338518	4.25678	4	6.03218	0.372369	0.562457	3	0	0.904971
SGLT2 inhibition	11196_31_COL6A3_Collagen_alpha_3_VI_	Weighted median	5	0.306416	0.386657	0.428084	0.737774	-0.451432	1.06426	1.35855	0.636716	2.8987	Raw	0.45623	0.32083	1.42203	0.228082	0.423	0.150333	0.0338518	4.25678	4	6.03218	0.372369	0.562457	3	0	0.904971
SGLT2 inhibition	11196_31_COL6A3_Collagen_alpha_3_VI_	Simple mode	5	0.465454	0.531996	0.431008	0.876294	-0.577259	1.50817	1.59274	0.561435	4.51844	Raw	0.45623	0.32083	1.42203	0.228082	0.423	0.150333	0.0338518	4.25678	4	6.03218	0.372369	0.562457	3	0	0.904971
SGLT2 inhibition	11196_31_COL6A3_Collagen_alpha_3_VI_	Weighted mode	5	0.0802692	0.521144	0.885049	0.986401	-0.941174	1.10171	1.08358	0.39017	3.00931	Raw	0.45623	0.32083	1.42203	0.228082	0.423	0.150333	0.0338518	4.25678	4	6.03218	0.372369	0.562457	3	0	0.904971
SGLT2 inhibition	11198_37_CREB3L1_CR3L1	Inverse variance weighted (fixed effects)	5	-0.464406	0.297521	0.118543	0.282453	-1.04755	0.118736	0.628508	0.350797	1.12607	Raw	-0.464406	0.189816	-2.44661	0.0707028	0.81	0.315971	-0.020309	1.62813	4	0	0.803727	0.186051	3	0	0.979809
SGLT2 inhibition	11198_37_CREB3L1_CR3L1	MR Egger	5	1.12678	1.35802	0.467552	0.999923	-1.53494	3.78851	3.08571	0.215468	44.1904	Raw	-0.464406	0.189816	-2.44661	0.0707028	0.81	0.315971	-0.020309	1.62813	4	0	0.803727	0.186051	3	0	0.979809
SGLT2 inhibition	11198_37_CREB3L1_CR3L1	Weighted median	5	-0.344488	0.349537	0.32435	0.660853	-1.02958	0.340603	0.708583	0.357157	1.4058	Raw	-0.464406	0.189816	-2.44661	0.0707028	0.81	0.315971	-0.020309	1.62813	4	0	0.803727	0.186051	3	0	0.979809
SGLT2 inhibition	11198_37_CREB3L1_CR3L1	Simple mode	5	-0.411938	0.486358	0.444705	0.877406	-1.3652	0.541325	0.662366	0.25533	1.71828	Raw	-0.464406	0.189816	-2.44661	0.0707028	0.81	0.315971	-0.020309	1.62813	4	0	0.803727	0.186051	3	0	0.979809
SGLT2 inhibition	11198_37_CREB3L1_CR3L1	Weighted mode	5	-0.281564	0.429188	0.54762	0.962483	-1.12277	0.559645	0.754603	0.325376	1.75005	Raw	-0.464406	0.189816	-2.44661	0.0707028	0.81	0.315971	-0.020309	1.62813	4	0	0.803727	0.186051	3	0	0.979809
SGLT2 inhibition	11201_19_PUS1_TRUA	Inverse variance weighted (fixed effects)	5	-0.612051	0.298819	0.040537	0.144036	-1.19774	-0.0263661	0.542237	0.301877	0.973978	Raw	-0.612051	0.091801	-6.66716	0.00262971	0.988	0.595049	-0.0100191	0.377518	4	0	0.984276	0.0261415	3	0	0.998885
SGLT2 inhibition	11201_19_PUS1_TRUA	MR Egger	5	0.173644	1.35873	0.906394	0.999923	-2.48947	2.83675	1.18963	0.0829543	17.0603	Raw	-0.612051	0.091801	-6.66716	0.00262971	0.988	0.595049	-0.0100191	0.377518	4	0	0.984276	0.0261415	3	0	0.998885
SGLT2 inhibition	11201_19_PUS1_TRUA	Weighted median	5	-0.530078	0.351445	0.131482	0.49284	-1.21891	0.158754	0.588559	0.295552	1.17205	Raw	-0.612051	0.091801	-6.66716	0.00262971	0.988	0.595049	-0.0100191	0.377518	4	0	0.984276	0.0261415	3	0	0.998885
SGLT2 inhibition	11201_19_PUS1_TRUA	Simple mode	5	-0.534692	0.467484	0.316519	0.876294	-1.45096	0.381577	0.58585	0.234345	1.46459	Raw	-0.612051	0.091801	-6.66716	0.00262971	0.988	0.595049	-0.0100191	0.377518	4	0	0.984276	0.0261415	3	0	0.998885
SGLT2 inhibition	11201_19_PUS1_TRUA	Weighted mode	5	-0.522018	0.405352	0.267265	0.962483	-1.31651	0.272472	0.593322	0.26807	1.31321	Raw	-0.612051	0.091801	-6.66716	0.00262971	0.988	0.595049	-0.0100191	0.377518	4	0	0.984276	0.0261415	3	0	0.998885
SGLT2 inhibition	11202_70_TBX5_TBX5	Inverse variance weighted (fixed effects)	5	-0.20358	0.293694	0.488202	0.665965	-0.779221	0.37206	0.815805	0.458763	1.45072	Raw	-0.20358	0.107985	-1.88527	0.132472	0.973	0.698164	-0.00718966	0.540745	4	0	0.969415	0.358408	3	0	0.948694
SGLT2 inhibition	11202_70_TBX5_TBX5	MR Egger	5	0.357141	1.34558	0.807881	0.999923	-2.28019	2.99447	1.42924	0.102265	19.9748	Raw	-0.20358	0.107985	-1.88527	0.132472	0.973	0.698164	-0.00718966	0.540745	4	0	0.969415	0.358408	3	0	0.948694
SGLT2 inhibition	11202_70_TBX5_TBX5	Weighted median	5	-0.0791171	0.347704	0.820002	0.935538	-0.760616	0.602382	0.923932	0.467378	1.82646	Raw	-0.20358	0.107985	-1.88527	0.132472	0.973	0.698164	-0.00718966	0.540745	4	0	0.969415	0.358408	3	0	0.948694
SGLT2 inhibition	11202_70_TBX5_TBX5	Simple mode	5	-0.0646555	0.468513	0.896908	0.975806	-0.982942	0.853631	0.93739	0.374209	2.34816	Raw	-0.20358	0.107985	-1.88527	0.132472	0.973	0.698164	-0.00718966	0.540745	4	0	0.969415	0.358408	3	0	0.948694
SGLT2 inhibition	11202_70_TBX5_TBX5	Weighted mode	5	-0.069755	0.437903	0.881157	0.986401	-0.928044	0.788534	0.932622	0.395326	2.20017	Raw	-0.20358	0.107985	-1.88527	0.132472	0.973	0.698164	-0.00718966	0.540745	4	0	0.969415	0.358408	3	0	0.948694
SGLT2 inhibition	11204_80_CXADR_CXAR	Inverse variance weighted (fixed effects)	5	-0.655622	0.300958	0.0293726	0.119029	-1.2455	-0.0657442	0.519119	0.287797	0.93637	Raw	-0.655622	0.228557	-2.86853	0.0455361	0.732	0.260218	-0.0235688	2.30694	4	0	0.679505	0.390157	3	0	0.942268
SGLT2 inhibition	11204_80_CXADR_CXAR	MR Egger	5	1.19135	1.36758	0.447786	0.999923	-1.48911	3.8718	3.29151	0.225574	48.0289	Raw	-0.655622	0.228557	-2.86853	0.0455361	0.732	0.260218	-0.0235688	2.30694	4	0	0.679505	0.390157	3	0	0.942268
SGLT2 inhibition	11204_80_CXADR_CXAR	Weighted median	5	-0.50422	0.377217	0.181326	0.534053	-1.24357	0.235126	0.603977	0.288354	1.26507	Raw	-0.655622	0.228557	-2.86853	0.0455361	0.732	0.260218	-0.0235688	2.30694	4	0	0.679505	0.390157	3	0	0.942268
SGLT2 inhibition	11204_80_CXADR_CXAR	Simple mode	5	-0.599869	0.479903	0.279447	0.876294	-1.54048	0.340742	0.548884	0.214278	1.40599	Raw	-0.655622	0.228557	-2.86853	0.0455361	0.732	0.260218	-0.0235688	2.30694	4	0	0.679505	0.390157	3	0	0.942268
SGLT2 inhibition	11204_80_CXADR_CXAR	Weighted mode	5	-0.476086	0.431035	0.331338	0.962483	-1.32092	0.368743	0.62121	0.266891	1.44592	Raw	-0.655622	0.228557	-2.86853	0.0455361	0.732	0.260218	-0.0235688	2.30694	4	0	0.679505	0.390157	3	0	0.942268
SGLT2 inhibition	11205_10_ITGB7_Integrin_beta_7	Inverse variance weighted (fixed effects)	5	0.0111398	0.312142	0.971531	0.9863	-0.600659	0.622939	1.0112	0.54845	1.8644	Raw	0.0111398	0.28007	0.039775	0.970179	0.527	0.385728	-0.0171196	3.22024	4	0	0.521668	2.1944	3	0	0.533052
SGLT2 inhibition	11205_10_ITGB7_Integrin_beta_7	MR Egger	5	1.35489	1.36294	0.393453	0.999923	-1.31647	4.02624	3.87632	0.268079	56.05	Raw	0.0111398	0.28007	0.039775	0.970179	0.527	0.385728	-0.0171196	3.22024	4	0	0.521668	2.1944	3	0	0.533052
SGLT2 inhibition	11205_10_ITGB7_Integrin_beta_7	Weighted median	5	0.165879	0.393164	0.673092	0.86811	-0.604723	0.936481	1.18043	0.546226	2.55099	Raw	0.0111398	0.28007	0.039775	0.970179	0.527	0.385728	-0.0171196	3.22024	4	0	0.521668	2.1944	3	0	0.533052
SGLT2 inhibition	11205_10_ITGB7_Integrin_beta_7	Simple mode	5	0.323069	0.587443	0.611613	0.914712	-0.828319	1.47446	1.38136	0.436783	4.36866	Raw	0.0111398	0.28007	0.039775	0.970179	0.527	0.385728	-0.0171196	3.22024	4	0	0.521668	2.1944	3	0	0.533052
SGLT2 inhibition	11205_10_ITGB7_Integrin_beta_7	Weighted mode	5	0.379371	0.506466	0.495469	0.962483	-0.613301	1.37204	1.46137	0.54156	3.9434	Raw	0.0111398	0.28007	0.039775	0.970179	0.527	0.385728	-0.0171196	3.22024	4	0	0.521668	2.1944	3	0	0.533052
SGLT2 inhibition	11207_3_MSR1_Macrophage_scavenger_receptor	Inverse variance weighted (fixed effects)	5	0.185312	0.304697	0.543063	0.708818	-0.411893	0.782518	1.20359	0.662395	2.18697	Raw	0.185312	0.196343	0.943822	0.398702	0.793	0.890994	0.00256382	1.66094	4	0	0.7978	1.63873	3	0	0.650639
SGLT2 inhibition	11207_3_MSR1_Macrophage_scavenger_receptor	MR Egger	5	-0.0155526	1.38195	0.991727	0.999923	-2.72418	2.69307	0.984568	0.0656003	14.777	Raw	0.185312	0.196343	0.943822	0.398702	0.793	0.890994	0.00256382	1.66094	4	0	0.7978	1.63873	3	0	0.650639
SGLT2 inhibition	11207_3_MSR1_Macrophage_scavenger_receptor	Weighted median	5	0.343636	0.362105	0.342623	0.67157	-0.366089	1.05336	1.41006	0.693441	2.86727	Raw	0.185312	0.196343	0.943822	0.398702	0.793	0.890994	0.00256382	1.66094	4	0	0.7978	1.63873	3	0	0.650639
SGLT2 inhibition	11207_3_MSR1_Macrophage_scavenger_receptor	Simple mode	5	0.330424	0.529405	0.566366	0.904943	-0.70721	1.36806	1.39156	0.493018	3.92772	Raw	0.185312	0.196343	0.943822	0.398702	0.793	0.890994	0.00256382	1.66094	4	0	0.7978	1.63873	3	0	0.650639
SGLT2 inhibition	11207_3_MSR1_Macrophage_scavenger_receptor	Weighted mode	5	0.318832	0.478089	0.541342	0.962483	-0.618222	1.25589	1.37552	0.538902	3.51095	Raw	0.185312	0.196343	0.943822	0.398702	0.793	0.890994	0.00256382	1.66094	4	0	0.7978	1.63873	3	0	0.650639
SGLT2 inhibition	11208_15_NAGPA_NAGPA	Inverse variance weighted (fixed effects)	5	-0.596702	0.322868	0.0645836	0.193486	-1.22952	0.0361194	0.550625	0.292432	1.03678	Raw	-0.596702	0.145737	-4.09438	0.0149215	0.938	0.605607	-0.0104906	0.814984	4	0	0.936428	0.484408	3	0	0.922303
SGLT2 inhibition	11208_15_NAGPA_NAGPA	MR Egger	5	0.22546	1.46595	0.887532	0.999923	-2.6478	3.09872	1.2529	0.0708066	22.1696	Raw	-0.596702	0.145737	-4.09438	0.0149215	0.938	0.605607	-0.0104906	0.814984	4	0	0.936428	0.484408	3	0	0.922303
SGLT2 inhibition	11208_15_NAGPA_NAGPA	Weighted median	5	-0.506919	0.391134	0.194968	0.549546	-1.27354	0.259704	0.602349	0.279839	1.29655	Raw	-0.596702	0.145737	-4.09438	0.0149215	0.938	0.605607	-0.0104906	0.814984	4	0	0.936428	0.484408	3	0	0.922303
SGLT2 inhibition	11208_15_NAGPA_NAGPA	Simple mode	5	-0.898505	0.512124	0.15421	0.876294	-1.90227	0.105259	0.407178	0.14923	1.111	Raw	-0.596702	0.145737	-4.09438	0.0149215	0.938	0.605607	-0.0104906	0.814984	4	0	0.936428	0.484408	3	0	0.922303
SGLT2 inhibition	11208_15_NAGPA_NAGPA	Weighted mode	5	-0.353444	0.507832	0.524758	0.962483	-1.3488	0.641906	0.702265	0.259553	1.9001	Raw	-0.596702	0.145737	-4.09438	0.0149215	0.938	0.605607	-0.0104906	0.814984	4	0	0.936428	0.484408	3	0	0.922303
SGLT2 inhibition	11211_7_TBCE_TBCE	Inverse variance weighted (fixed effects)	5	-1.00593	0.308368	0.00110582	0.0202181	-1.61033	-0.401532	0.365704	0.199821	0.669294	Raw	-1.00593	0.20085	-5.00839	0.00744615	0.857	0.40602	-0.0168623	1.69693	4	0	0.791275	0.767015	3	0	0.857339
SGLT2 inhibition	11211_7_TBCE_TBCE	MR Egger	5	0.31628	1.40538	0.836399	0.999923	-2.43826	3.07082	1.37201	0.0873123	21.5597	Raw	-1.00593	0.20085	-5.00839	0.00744615	0.857	0.40602	-0.0168623	1.69693	4	0	0.791275	0.767015	3	0	0.857339
SGLT2 inhibition	11211_7_TBCE_TBCE	Weighted median	5	-0.895065	0.386317	0.0205082	0.373338	-1.65225	-0.137884	0.408581	0.191619	0.8712	Raw	-1.00593	0.20085	-5.00839	0.00744615	0.857	0.40602	-0.0168623	1.69693	4	0	0.791275	0.767015	3	0	0.857339
SGLT2 inhibition	11211_7_TBCE_TBCE	Simple mode	5	-0.868336	0.530932	0.177286	0.876294	-1.90896	0.172291	0.419649	0.148234	1.18802	Raw	-1.00593	0.20085	-5.00839	0.00744615	0.857	0.40602	-0.0168623	1.69693	4	0	0.791275	0.767015	3	0	0.857339
SGLT2 inhibition	11211_7_TBCE_TBCE	Weighted mode	5	-0.855449	0.44581	0.127438	0.962483	-1.72924	0.0183386	0.425092	0.17742	1.01851	Raw	-1.00593	0.20085	-5.00839	0.00744615	0.857	0.40602	-0.0168623	1.69693	4	0	0.791275	0.767015	3	0	0.857339
SGLT2 inhibition	11212_7_TXNDC5_TXND5	Inverse variance weighted (fixed effects)	5	-0.277306	0.313546	0.37647	0.567148	-0.891856	0.337244	0.757823	0.409894	1.40108	Raw	-0.277306	0.130304	-2.12815	0.100417	0.953	0.877461	0.00320086	0.690832	4	0	0.952455	0.662697	3	0	0.881941
SGLT2 inhibition	11212_7_TXNDC5_TXND5	MR Egger	5	-0.525231	1.51096	0.751089	0.999923	-3.48671	2.43625	0.591419	0.0306013	11.4301	Raw	-0.277306	0.130304	-2.12815	0.100417	0.953	0.877461	0.00320086	0.690832	4	0	0.952455	0.662697	3	0	0.881941
SGLT2 inhibition	11212_7_TXNDC5_TXND5	Weighted median	5	-0.362558	0.383056	0.343899	0.673358	-1.11335	0.388231	0.695894	0.328458	1.47437	Raw	-0.277306	0.130304	-2.12815	0.100417	0.953	0.877461	0.00320086	0.690832	4	0	0.952455	0.662697	3	0	0.881941
SGLT2 inhibition	11212_7_TXNDC5_TXND5	Simple mode	5	-0.4429	0.488056	0.415481	0.876294	-1.39949	0.513689	0.642171	0.246723	1.67145	Raw	-0.277306	0.130304	-2.12815	0.100417	0.953	0.877461	0.00320086	0.690832	4	0	0.952455	0.662697	3	0	0.881941
SGLT2 inhibition	11212_7_TXNDC5_TXND5	Weighted mode	5	-0.4074	0.478431	0.44245	0.962483	-1.34513	0.530325	0.665378	0.260507	1.69948	Raw	-0.277306	0.130304	-2.12815	0.100417	0.953	0.877461	0.00320086	0.690832	4	0	0.952455	0.662697	3	0	0.881941
SGLT2 inhibition	11214_40_DNAJB9_DNJB9	Inverse variance weighted (fixed effects)	5	-0.376723	0.311673	0.226774	0.419056	-0.987602	0.234157	0.686106	0.372469	1.26384	Raw	-0.376723	0.166679	-2.26017	0.0866645	0.887	0.396295	0.0175602	1.14399	4	0	0.887231	0.169271	3	0	0.982391
SGLT2 inhibition	11214_40_DNAJB9_DNJB9	MR Egger	5	-1.75225	1.42769	0.307223	0.999923	-4.55051	1.04601	0.173383	0.0105618	2.84628	Raw	-0.376723	0.166679	-2.26017	0.0866645	0.887	0.396295	0.0175602	1.14399	4	0	0.887231	0.169271	3	0	0.982391
SGLT2 inhibition	11214_40_DNAJB9_DNJB9	Weighted median	5	-0.298266	0.379795	0.432258	0.739667	-1.04266	0.446133	0.742104	0.352514	1.56226	Raw	-0.376723	0.166679	-2.26017	0.0866645	0.887	0.396295	0.0175602	1.14399	4	0	0.887231	0.169271	3	0	0.982391
SGLT2 inhibition	11214_40_DNAJB9_DNJB9	Simple mode	5	-0.262345	0.47768	0.612083	0.914856	-1.1986	0.673908	0.769246	0.301617	1.96189	Raw	-0.376723	0.166679	-2.26017	0.0866645	0.887	0.396295	0.0175602	1.14399	4	0	0.887231	0.169271	3	0	0.982391
SGLT2 inhibition	11214_40_DNAJB9_DNJB9	Weighted mode	5	-0.256567	0.49193	0.629528	0.962483	-1.22075	0.707615	0.773703	0.295009	2.02915	Raw	-0.376723	0.166679	-2.26017	0.0866645	0.887	0.396295	0.0175602	1.14399	4	0	0.887231	0.169271	3	0	0.982391
SGLT2 inhibition	11215_6_CDH15_CAD15	Inverse variance weighted (fixed effects)	5	0.202381	0.310568	0.514628	0.688048	-0.406332	0.811093	1.22431	0.666089	2.25037	Raw	0.202381	0.224319	0.902201	0.417966	0.67	0.809965	-0.00463254	2.08679	4	0	0.719799	2.01791	3	0	0.568697
SGLT2 inhibition	11215_6_CDH15_CAD15	MR Egger	5	0.564803	1.41541	0.716572	0.999923	-2.2094	3.33901	1.7591	0.109766	28.1911	Raw	0.202381	0.224319	0.902201	0.417966	0.67	0.809965	-0.00463254	2.08679	4	0	0.719799	2.01791	3	0	0.568697
SGLT2 inhibition	11215_6_CDH15_CAD15	Weighted median	5	0.244001	0.394506	0.536247	0.799554	-0.52923	1.01723	1.27635	0.589058	2.76553	Raw	0.202381	0.224319	0.902201	0.417966	0.67	0.809965	-0.00463254	2.08679	4	0	0.719799	2.01791	3	0	0.568697
SGLT2 inhibition	11215_6_CDH15_CAD15	Simple mode	5	0.250949	0.550119	0.671935	0.923199	-0.827283	1.32918	1.28524	0.437235	3.77795	Raw	0.202381	0.224319	0.902201	0.417966	0.67	0.809965	-0.00463254	2.08679	4	0	0.719799	2.01791	3	0	0.568697
SGLT2 inhibition	11215_6_CDH15_CAD15	Weighted mode	5	0.654857	0.559364	0.306699	0.962483	-0.441497	1.75121	1.92487	0.643073	5.76158	Raw	0.202381	0.224319	0.902201	0.417966	0.67	0.809965	-0.00463254	2.08679	4	0	0.719799	2.01791	3	0	0.568697
SGLT2 inhibition	11217_16_CTBP1_CTBP1	Inverse variance weighted (fixed effects)	5	-0.833742	0.307887	0.00677001	0.0530894	-1.4372	-0.230284	0.43442	0.237592	0.794308	Raw	-0.833742	0.273608	-3.04721	0.0381321	0.659	0.240048	-0.0254704	3.1589	4	0	0.531594	1.02311	3	0	0.79566
SGLT2 inhibition	11217_16_CTBP1_CTBP1	MR Egger	5	1.16322	1.4007	0.467194	0.999923	-1.58215	3.90858	3.20021	0.205534	49.8282	Raw	-0.833742	0.273608	-3.04721	0.0381321	0.659	0.240048	-0.0254704	3.1589	4	0	0.531594	1.02311	3	0	0.79566
SGLT2 inhibition	11217_16_CTBP1_CTBP1	Weighted median	5	-0.721567	0.393229	0.0665087	0.417947	-1.4923	0.0491616	0.48599	0.224856	1.05039	Raw	-0.833742	0.273608	-3.04721	0.0381321	0.659	0.240048	-0.0254704	3.1589	4	0	0.531594	1.02311	3	0	0.79566
SGLT2 inhibition	11217_16_CTBP1_CTBP1	Simple mode	5	-0.737143	0.50406	0.217449	0.876294	-1.7251	0.250815	0.478479	0.178155	1.28507	Raw	-0.833742	0.273608	-3.04721	0.0381321	0.659	0.240048	-0.0254704	3.1589	4	0	0.531594	1.02311	3	0	0.79566
SGLT2 inhibition	11217_16_CTBP1_CTBP1	Weighted mode	5	-0.674827	0.456087	0.213075	0.962483	-1.56876	0.219104	0.509244	0.208304	1.24496	Raw	-0.833742	0.273608	-3.04721	0.0381321	0.659	0.240048	-0.0254704	3.1589	4	0	0.531594	1.02311	3	0	0.79566
SGLT2 inhibition	11218_84_TPMT_TPMT	Inverse variance weighted (fixed effects)	5	-0.565172	0.309282	0.0676441	0.198057	-1.17136	0.0410199	0.568262	0.309944	1.04187	Raw	-0.565172	0.196954	-2.86956	0.0454888	0.865	0.463404	-0.0144842	1.62212	4	0	0.804811	0.9194	3	0	0.820744
SGLT2 inhibition	11218_84_TPMT_TPMT	MR Egger	5	0.570355	1.38945	0.709003	0.999923	-2.15296	3.29367	1.7689	0.11614	26.9415	Raw	-0.565172	0.196954	-2.86956	0.0454888	0.865	0.463404	-0.0144842	1.62212	4	0	0.804811	0.9194	3	0	0.820744
SGLT2 inhibition	11218_84_TPMT_TPMT	Weighted median	5	-0.506751	0.376789	0.178651	0.531446	-1.24526	0.231755	0.60245	0.287867	1.26081	Raw	-0.565172	0.196954	-2.86956	0.0454888	0.865	0.463404	-0.0144842	1.62212	4	0	0.804811	0.9194	3	0	0.820744
SGLT2 inhibition	11218_84_TPMT_TPMT	Simple mode	5	-0.483077	0.49249	0.382186	0.876294	-1.44836	0.482204	0.616882	0.234956	1.61964	Raw	-0.565172	0.196954	-2.86956	0.0454888	0.865	0.463404	-0.0144842	1.62212	4	0	0.804811	0.9194	3	0	0.820744
SGLT2 inhibition	11218_84_TPMT_TPMT	Weighted mode	5	-0.469584	0.439789	0.345791	0.962483	-1.33157	0.392402	0.625263	0.264062	1.48053	Raw	-0.565172	0.196954	-2.86956	0.0454888	0.865	0.463404	-0.0144842	1.62212	4	0	0.804811	0.9194	3	0	0.820744
SGLT2 inhibition	11219_95_FGFBP3_FGFP3	Inverse variance weighted (fixed effects)	5	-0.813612	0.303423	0.00733059	0.0551491	-1.40832	-0.218902	0.443254	0.244553	0.8034	Raw	-0.813612	0.176749	-4.6032	0.0100068	0.879	0.469213	-0.0142679	1.3573	4	0	0.851581	0.674516	3	0	0.879181
SGLT2 inhibition	11219_95_FGFBP3_FGFP3	MR Egger	5	0.303775	1.38588	0.840567	0.999923	-2.41256	3.02011	1.35496	0.0895858	20.4935	Raw	-0.813612	0.176749	-4.6032	0.0100068	0.879	0.469213	-0.0142679	1.3573	4	0	0.851581	0.674516	3	0	0.879181
[truncated: 22,944 more rows]

## Sheet: ST5
Supplementary Table 5. MR results for the effect of SGLT2 inhibition-driven proteins on HF.
Iterms		MR Analysis											MR_presso_analysis						Pleitropy analysis		Heterogeneity analysis
[truncated: 2,002 more rows]

## Sheet: ST6
Supplementary Table 7. MR results for the effect of SGLT2 inhibition on plasma LRRTM2 and C1GALT1C1 level.
[truncated: 12 more rows]

[truncated: 7 more sheets: ST7, ST8, ST9, ST10, ST11, ST12, ST13]
